# Supplementary material for: Dipotassium disulfanilamidate trihydrate
Source: Acta Crystallogr Sect E Struct Rep Online. 2011 Jul 9;67(Pt 8):m1071. doi: 10.1107/S1600536811026791 (PMC3212149; doi:10.1107/S1600536811026791)
Supplement: Supplementary file 1 [file e-67-m1071-sup1.cif]

##############################################################################
#                                                                            #
# This CIF contains the data in a paper accepted for publication in          #
# Acta Crystallographica Section E. It conforms to the requirements of       #
# Notes for Authors for Acta Crystallographica Section E, and has been       #
# peer reviewed under the auspices of the IUCr Commission on Journals.       #
#                                                                            #
# Full details of the Crystallographic Information File format               #
# are given in the paper "The Crystallographic Information File (CIF):       #
# a New Standard Archive File for Crystallography" by S. R. Hall, F. H.      #
# Allen and I. D. Brown [Acta Cryst. (1991), A47, 655-685].                  #
#                                                                            #
# The current version of the core CIF dictionary is obtainable from          #
# ftp://ftp.iucr.org/pub/cif_core.dic.                                       #
#                                                                            #
# Software is freely available for graphical display of the structure(s)     #
# in this CIF. For information consult the CIF software page                 #
# http://www.iucr.org/resources/cif/software.                                #
#                                                                            #
# This file may be used for bona fide research purposes within the           #
# scientific community so long as proper attribution is given to the journal # 
# article from which it was obtained.                                        #
#                                                                            #
##############################################################################
data_I
_audit_creation_method     SHELXL-97
_chemical_name_systematic
;
Dipotassium disulfanilamidate trihydrate
;
_chemical_name_common     ?
_chemical_formula_moiety     '2(K +), 2(C6 H7 N2 O2 S1 -), 3(H2 O1)'
_chemical_formula_sum     'C12 H20 K2 N4 O7 S2'
_chemical_formula_iupac     '2K +, 2C6 H7 N2 O2 S1 -, 3H2 O1'
_chemical_formula_weight     474.64
_chemical_melting_point     ?
_symmetry_cell_setting     orthorhombic
_symmetry_space_group_name_H-M     'C m c 21'
_symmetry_space_group_name_Hall     'C 2c -2'
loop_
    _symmetry_equiv_pos_as_xyz
    'x, y, z'
    '-x, -y, z+1/2'
    'x, -y, z+1/2'
    '-x, y, z'
    'x+1/2, y+1/2, z'
    '-x+1/2, -y+1/2, z+1/2'
    'x+1/2, -y+1/2, z+1/2'
    '-x+1/2, y+1/2, z'
_cell_length_a     23.8174(4)
_cell_length_b     10.9141(2)
_cell_length_c     7.46450(10)
_cell_angle_alpha     90.00
_cell_angle_beta     90.00
_cell_angle_gamma     90.00
_cell_volume     1940.36(5)
_cell_formula_units_Z     4
_cell_measurement_reflns_used     9001
_cell_measurement_theta_min     2.73
_cell_measurement_theta_max     30.52
_cell_measurement_temperature     100(2)
_exptl_crystal_description     blade
_exptl_crystal_colour     colorless
_exptl_crystal_size_max     0.33
_exptl_crystal_size_mid     0.27
_exptl_crystal_size_min     0.10
_exptl_crystal_density_diffrn     1.625
_exptl_crystal_density_meas     ?
_exptl_crystal_density_method     'not measured'
_exptl_crystal_F_000     984
_exptl_absorpt_coefficient_mu     0.746
_exptl_absorpt_correction_type     multi-scan
_exptl_absorpt_process_details     '(SADABS; Sheldrick, 1996)'
_exptl_absorpt_correction_T_min     0.7908
_exptl_absorpt_correction_T_max     0.9291
_exptl_special_details     ?
_diffrn_ambient_temperature     100(2)
_diffrn_radiation_type     MoK\a
_diffrn_radiation_wavelength     0.71073
_diffrn_radiation_source     'fine-focus sealed tube'
_diffrn_radiation_monochromator     graphite
_diffrn_measurement_device_type     'Bruker APEXII CCD'
_diffrn_measurement_method     '\f and \w'
_diffrn_detector_area_resol_mean     ?
_diffrn_reflns_number     8594
_diffrn_reflns_av_R_equivalents     0.0145
_diffrn_reflns_av_sigmaI/netI     0.0143
_diffrn_reflns_theta_min     2.05
_diffrn_reflns_theta_max     27.00
_diffrn_reflns_theta_full     27.00
_diffrn_measured_fraction_theta_max     0.998
_diffrn_measured_fraction_theta_full     0.998
_diffrn_reflns_limit_h_min     -30
_diffrn_reflns_limit_h_max     30
_diffrn_reflns_limit_k_min     -13
_diffrn_reflns_limit_k_max     13
_diffrn_reflns_limit_l_min     -9
_diffrn_reflns_limit_l_max     9
_refine_special_details
;
Refinement of <i>F</i>^2^ against ALL reflections. The weighted <i>R</i>-factor
<i>wR</i> and goodness of fit <i>S</i> are based on <i>F</i>^2^, conventional
<i>R</i>-factors <i>R</i> are based on <i>F</i>, with <i>F</i> set to zero for
negative <i>F</i>^2^. The threshold expression of <i>F</i>^2^ >
\s(<i>F</i>^2^) is used only for calculating <i>R</i>-factors(gt) <i>etc</i>.
and is not relevant to the choice of reflections for refinement.
<i>R</i>-factors based on <i>F</i>^2^ are statistically about twice as large
as those based on <i>F</i>, and <i>R</i>- factors based on ALL data will be
even larger.
;
_reflns_number_total     2157
_reflns_number_gt     2149
_reflns_threshold_expression     I>2\s(I)
_refine_ls_structure_factor_coef     Fsqd
_refine_ls_matrix_type     full
_refine_ls_R_factor_all     0.0154
_refine_ls_R_factor_gt     0.0154
_refine_ls_wR_factor_gt     0.0421
_refine_ls_wR_factor_ref     0.0421
_refine_ls_goodness_of_fit_ref     1.107
_refine_ls_restrained_S_all     1.108
_refine_ls_number_reflns     2157
_refine_ls_number_parameters     145
_refine_ls_number_restraints     7
_refine_ls_hydrogen_treatment     mixed
_refine_ls_weighting_scheme     calc
_refine_ls_weighting_details
         'calc w=1/[\s^2^(Fo^2^)+(0.0201P)^2^+1.0371P] where P=(Fo^2^+2Fc^2^)/3'
_atom_sites_solution_hydrogens     geom
_atom_sites_solution_primary     direct
_atom_sites_solution_secondary     difmap
_refine_ls_shift/su_max     0.000
_refine_ls_shift/su_mean     0.000
_refine_diff_density_max     0.261
_refine_diff_density_min     -0.226
_refine_ls_extinction_method     none
_refine_ls_extinction_coef     ?
_refine_ls_abs_structure_details     'Flack (1983), 985 Friedel pairs'
_refine_ls_abs_structure_Flack     0.04(3)
loop_
    _atom_type_symbol
    _atom_type_description
    _atom_type_scat_dispersion_real
    _atom_type_scat_dispersion_imag
    _atom_type_scat_source
    'C' 'C' 0.0033 0.0016
                         'International Tables Vol C Tables 4.2.6.8 and 6.1.1.4'
    'H' 'H' 0.0000 0.0000
                         'International Tables Vol C Tables 4.2.6.8 and 6.1.1.4'
    'N' 'N' 0.0061 0.0033
                         'International Tables Vol C Tables 4.2.6.8 and 6.1.1.4'
    'O' 'O' 0.0106 0.0060
                         'International Tables Vol C Tables 4.2.6.8 and 6.1.1.4'
    'S' 'S' 0.1246 0.1234
                         'International Tables Vol C Tables 4.2.6.8 and 6.1.1.4'
    'K' 'K' 0.2009 0.2494
                         'International Tables Vol C Tables 4.2.6.8 and 6.1.1.4'
_computing_data_collection     'APEX2 (Bruker, 2007)'
_computing_cell_refinement     'SAINT (Bruker, 2007)'
_computing_data_reduction     'SAINT (Bruker, 2007)'
_computing_structure_solution     'SHELXS97 (Sheldrick, 2008)'
_computing_structure_refinement     'SHELXL97 (Sheldrick, 2008)'
_computing_molecular_graphics     'X-SEED (Barbour, 2001)'
_computing_publication_material
                        'SHELXL97 (Sheldrick, 2008) and publCIF (Westrip, 2010)'
loop_
    _atom_site_type_symbol
    _atom_site_label
    _atom_site_fract_x
    _atom_site_fract_y
    _atom_site_fract_z
    _atom_site_U_iso_or_equiv
    _atom_site_adp_type
    _atom_site_calc_flag
    _atom_site_refinement_flags
    _atom_site_occupancy
    _atom_site_symmetry_multiplicity
    _atom_site_disorder_assembly
    _atom_site_disorder_group
    K K1 0.5000 0.39021(4) 0.59975(5) 0.01535(8) Uani d S 1 2 . .
    K K2 0.5000 0.05477(3) 0.26065(6) 0.01442(8) Uani d S 1 2 . .
    S S1 0.404982(11) 0.35192(2) 0.25404(4) 0.01158(7) Uani d . 1 1 . .
    O O1 0.42926(4) 0.47094(8) 0.30427(12) 0.01535(19) Uani d . 1 1 . .
    O O2 0.42708(4) 0.25122(8) 0.36386(12) 0.01634(19) Uani d . 1 1 . .
    N N1 0.41122(4) 0.31915(11) 0.05418(15) 0.0147(2) Uani d D 1 1 . .
    H H1 0.4057(7) 0.3869(13) -0.007(2) 0.018 Uiso d D 1 1 . .
    N N2 0.15806(5) 0.38097(11) 0.38621(15) 0.0148(2) Uani d D 1 1 . .
    H H2A 0.1423(6) 0.3121(13) 0.430(2) 0.018 Uiso d D 1 1 . .
    H H2B 0.1402(6) 0.4057(14) 0.285(2) 0.018 Uiso d D 1 1 . .
    C C1 0.33256(5) 0.36379(11) 0.30816(17) 0.0124(2) Uani d . 1 1 . .
    C C2 0.30175(5) 0.46150(10) 0.23864(18) 0.0138(2) Uani d . 1 1 . .
    H H2 0.3202 0.5243 0.1732 0.017 Uiso calc R 1 1 . .
    C C3 0.24417(5) 0.46705(10) 0.26498(19) 0.0134(2) Uani d . 1 1 . .
    H H3 0.2234 0.5342 0.2183 0.016 Uiso calc R 1 1 . .
    C C4 0.21636(5) 0.37450(11) 0.35982(16) 0.0126(2) Uani d . 1 1 . .
    C C5 0.24773(5) 0.27905(12) 0.43346(18) 0.0144(2) Uani d . 1 1 . .
    H H5 0.2295 0.2175 0.5023 0.017 Uiso calc R 1 1 . .
    C C6 0.30546(5) 0.27342(11) 0.40674(17) 0.0138(2) Uani d . 1 1 . .
    H H6 0.3265 0.2075 0.4561 0.017 Uiso calc R 1 1 . .
    O O3 0.58605(4) -0.04452(9) 0.07181(13) 0.0173(2) Uani d D 1 1 . .
    H H3A 0.6103(6) 0.0020(18) 0.023(3) 0.026 Uiso d D 1 1 . .
    H H3B 0.5880(8) -0.1110(15) 0.019(3) 0.026 Uiso d D 1 1 . .
    O O4 0.5000 0.18900(13) 0.8893(2) 0.0207(3) Uani d SD 1 2 . .
    H H4 0.4747(6) 0.2267(16) 0.929(3) 0.031 Uiso d D 1 1 . .
loop_
    _atom_site_aniso_label
    _atom_site_aniso_U_11
    _atom_site_aniso_U_22
    _atom_site_aniso_U_33
    _atom_site_aniso_U_12
    _atom_site_aniso_U_13
    _atom_site_aniso_U_23
    K1 0.01301(16) 0.01830(18) 0.01474(17) 0.000 0.000 -0.00331(15)
    K2 0.01360(16) 0.01577(17) 0.01391(16) 0.000 0.000 -0.00172(17)
    S1 0.01032(12) 0.01235(13) 0.01206(13) -0.00085(9) 0.00042(13) 0.00013(13)
    O1 0.0144(4) 0.0149(4) 0.0168(5) -0.0035(3) 0.0009(3) -0.0022(3)
    O2 0.0134(4) 0.0169(4) 0.0188(5) 0.0009(3) -0.0002(4) 0.0048(4)
    N1 0.0158(5) 0.0161(5) 0.0123(5) -0.0002(4) 0.0024(4) -0.0005(4)
    N2 0.0118(5) 0.0178(5) 0.0148(5) 0.0007(4) 0.0004(4) 0.0019(4)
    C1 0.0113(6) 0.0142(5) 0.0118(5) -0.0010(5) 0.0009(4) -0.0027(4)
    C2 0.0163(5) 0.0129(5) 0.0120(6) -0.0015(4) 0.0019(5) 0.0017(5)
    C3 0.0157(5) 0.0123(5) 0.0121(5) 0.0017(4) -0.0004(5) 0.0008(5)
    C4 0.0121(6) 0.0156(6) 0.0102(6) -0.0001(5) 0.0009(4) -0.0028(5)
    C5 0.0161(6) 0.0136(5) 0.0136(5) -0.0019(5) 0.0017(5) 0.0016(5)
    C6 0.0139(6) 0.0134(5) 0.0142(6) 0.0010(4) -0.0007(5) 0.0016(5)
    O3 0.0177(4) 0.0155(4) 0.0187(5) -0.0009(3) 0.0033(4) -0.0010(4)
    O4 0.0135(7) 0.0205(7) 0.0280(8) 0.000 0.000 -0.0097(6)
_geom_special_details
;
All e.s.d.'s (except the e.s.d. in the dihedral angle between two l.s. planes)
are estimated using the full covariance matrix. The cell e.s.d.'s are taken
into account individually in the estimation of e.s.d.'s in distances, angles
and torsion angles; correlations between e.s.d.'s in cell parameters are only
used when they are defined by crystal symmetry. An approximate (isotropic)
treatment of cell e.s.d.'s is used for estimating e.s.d.'s involving l.s.
planes.
;
loop_
    _geom_bond_atom_site_label_1
    _geom_bond_atom_site_label_2
    _geom_bond_site_symmetry_2
    _geom_bond_distance
    _geom_bond_publ_flag
    K1 O1 2_665 2.7325(9) ?
    K1 O1 3_565 2.7325(9) ?
    K1 O2 4_655 2.9014(10) ?
    K1 O2 . 2.9014(10) ?
    K1 O1 . 2.9121(10) ?
    K1 O1 4_655 2.9121(10) ?
    K1 O4 . 3.0810(16) ?
    K2 O3 . 2.7133(10) ?
    K2 O3 4_655 2.7133(10) ?
    K2 O4 2_654 2.8285(15) ?
    K2 O2 4_655 2.8648(10) ?
    K2 O2 . 2.8648(10) ?
    K2 O3 3 3.0996(10) ?
    K2 O3 2_655 3.0996(10) ?
    K2 O4 1_554 3.1355(17) ?
    S1 O2 . 1.4686(9) ?
    S1 O1 . 1.4705(9) ?
    S1 N1 . 1.5413(12) ?
    S1 C1 . 1.7763(13) ?
    O1 K1 2_664 2.7324(9) ?
    N1 H1 . 0.878(14) ?
    N2 C4 . 1.4044(16) ?
    N2 H2A . 0.903(13) ?
    N2 H2B . 0.906(14) ?
    C1 C6 . 1.3895(17) ?
    C1 C2 . 1.3947(17) ?
    C2 C3 . 1.3868(17) ?
    C2 H2 . 0.9500 ?
    C3 C4 . 1.4000(17) ?
    C3 H3 . 0.9500 ?
    C4 C5 . 1.3948(18) ?
    C5 C6 . 1.3908(17) ?
    C5 H5 . 0.9500 ?
    C6 H6 . 0.9500 ?
    O3 K2 2_654 3.0996(10) ?
    O3 H3A . 0.852(15) ?
    O3 H3B . 0.828(15) ?
    O4 K2 2_655 2.8284(15) ?
    O4 K2 1_556 3.1355(17) ?
    O4 H4 . 0.787(13) ?
loop_
    _geom_angle_atom_site_label_1
    _geom_angle_atom_site_label_2
    _geom_angle_atom_site_label_3
    _geom_angle_site_symmetry_1
    _geom_angle_site_symmetry_3
    _geom_angle
    _geom_angle_publ_flag
    O1 K1 O1 2_665 3_565 76.15(4) ?
    O1 K1 O2 2_665 4_655 105.06(3) ?
    O1 K1 O2 3_565 4_655 176.54(3) ?
    O1 K1 O2 2_665 . 176.54(3) ?
    O1 K1 O2 3_565 . 105.06(3) ?
    O2 K1 O2 4_655 . 73.54(4) ?
    O1 K1 O1 2_665 . 127.75(2) ?
    O1 K1 O1 3_565 . 84.18(2) ?
    O2 K1 O1 4_655 . 92.57(3) ?
    O2 K1 O1 . . 49.62(3) ?
    O1 K1 O1 2_665 4_655 84.18(2) ?
    O1 K1 O1 3_565 4_655 127.75(2) ?
    O2 K1 O1 4_655 4_655 49.62(3) ?
    O2 K1 O1 . 4_655 92.58(3) ?
    O1 K1 O1 . 4_655 70.71(4) ?
    O1 K1 O4 2_665 . 90.20(3) ?
    O1 K1 O4 3_565 . 90.20(3) ?
    O2 K1 O4 4_655 . 93.04(3) ?
    O2 K1 O4 . . 93.04(3) ?
    O1 K1 O4 . . 138.32(2) ?
    O1 K1 O4 4_655 . 138.32(2) ?
    O3 K2 O3 . 4_655 98.12(4) ?
    O3 K2 O4 . 2_654 78.50(3) ?
    O3 K2 O4 4_655 2_654 78.50(3) ?
    O3 K2 O2 . 4_655 88.89(3) ?
    O3 K2 O2 4_655 4_655 153.71(3) ?
    O4 K2 O2 2_654 4_655 127.79(3) ?
    O3 K2 O2 . . 153.71(3) ?
    O3 K2 O2 4_655 . 88.89(3) ?
    O4 K2 O2 2_654 . 127.78(3) ?
    O2 K2 O2 4_655 . 74.64(4) ?
    O3 K2 O3 . 3 82.84(3) ?
    O3 K2 O3 4_655 3 150.97(2) ?
    O4 K2 O3 2_654 3 73.24(3) ?
    O2 K2 O3 4_655 3 54.88(3) ?
    O2 K2 O3 . 3 103.08(3) ?
    O3 K2 O3 . 2_655 150.97(2) ?
    O3 K2 O3 4_655 2_655 82.84(3) ?
    O4 K2 O3 2_654 2_655 73.24(3) ?
    O2 K2 O3 4_655 2_655 103.08(3) ?
    O2 K2 O3 . 2_655 54.87(3) ?
    O3 K2 O3 3 2_655 82.79(4) ?
    O3 K2 O4 . 1_554 74.17(3) ?
    O3 K2 O4 4_655 1_554 74.17(3) ?
    O4 K2 O4 2_654 1_554 137.70(5) ?
    O2 K2 O4 4_655 1_554 83.57(3) ?
    O2 K2 O4 . 1_554 83.57(3) ?
    O3 K2 O4 3 1_554 132.79(2) ?
    O3 K2 O4 2_655 1_554 132.79(2) ?
    O2 S1 O1 . . 112.21(6) ?
    O2 S1 N1 . . 109.40(6) ?
    O1 S1 N1 . . 114.44(6) ?
    O2 S1 C1 . . 106.00(6) ?
    O1 S1 C1 . . 105.03(6) ?
    N1 S1 C1 . . 109.31(6) ?
    S1 O1 K1 . 2_664 126.15(5) ?
    S1 O1 K1 . . 98.82(4) ?
    K1 O1 K1 2_664 . 103.54(3) ?
    S1 O2 K2 . . 128.84(5) ?
    S1 O2 K1 . . 99.32(5) ?
    K2 O2 K1 . . 101.04(3) ?
    S1 N1 H1 . . 106.9(11) ?
    C4 N2 H2A . . 114.8(10) ?
    C4 N2 H2B . . 111.3(10) ?
    H2A N2 H2B . . 110.9(15) ?
    C6 C1 C2 . . 119.69(11) ?
    C6 C1 S1 . . 121.31(10) ?
    C2 C1 S1 . . 118.83(10) ?
    C3 C2 C1 . . 120.07(11) ?
    C3 C2 H2 . . 120.0 ?
    C1 C2 H2 . . 120.0 ?
    C2 C3 C4 . . 120.53(11) ?
    C2 C3 H3 . . 119.7 ?
    C4 C3 H3 . . 119.7 ?
    C5 C4 C3 . . 119.00(11) ?
    C5 C4 N2 . . 120.79(11) ?
    C3 C4 N2 . . 120.15(11) ?
    C6 C5 C4 . . 120.40(12) ?
    C6 C5 H5 . . 119.8 ?
    C4 C5 H5 . . 119.8 ?
    C1 C6 C5 . . 120.25(11) ?
    C1 C6 H6 . . 119.9 ?
    C5 C6 H6 . . 119.9 ?
    K2 O3 K2 . 2_654 84.51(3) ?
    K2 O3 H3A . . 119.9(14) ?
    K2 O3 H3A 2_654 . 98.5(13) ?
    K2 O3 H3B . . 129.9(13) ?
    K2 O3 H3B 2_654 . 69.3(13) ?
    H3A O3 H3B . . 106(2) ?
    K2 O4 K1 2_655 . 115.62(5) ?
    K2 O4 K2 2_655 1_556 81.99(4) ?
    K1 O4 K2 . 1_556 162.39(5) ?
    K2 O4 H4 2_655 . 128.2(13) ?
    K1 O4 H4 . . 83.7(15) ?
    K2 O4 H4 1_556 . 85.1(16) ?
loop_
    _geom_hbond_atom_site_label_D
    _geom_hbond_atom_site_label_H
    _geom_hbond_atom_site_label_A
    _geom_hbond_site_symmetry_A
    _geom_hbond_distance_DH
    _geom_hbond_distance_HA
    _geom_hbond_distance_DA
    _geom_hbond_angle_DHA
    N1 H1 O1 3_564 0.878(14) 2.171(14) 2.9854(15) 154.1(15)
    N2 H2A N1 6 0.903(13) 2.129(14) 3.0109(16) 165.5(14)
    N2 H2B O3 5_455 0.906(14) 2.121(14) 3.0183(15) 170.5(14)
    O3 H3A N2 7_554 0.852(15) 1.991(16) 2.8366(15) 171.9(18)
    O3 H3B O2 2_654 0.828(15) 1.951(15) 2.7561(13) 163.8(18)
    O4 H4 N1 1_556 0.787(13) 2.045(14) 2.8291(14) 175(2)
    C2 H2 Cg1 3_564 0.95 2.98 3.5872(14) 123
    C5 H5 Cg1 6 0.95 2.66 3.4531(14) 141
loop_
    _iucr_refine_instructions_details
    TITL
    1
    in
    Cmc2(1)
    CELL
    0.71073
    23.8174
    10.9141
    7.4645
    90.000
    90.000
    90.000
    ZERR
    4.00
    0.0004
    0.0002
    0.0001
    0.000
    0.000
    0.000
    LATT
    -7
    SYMM
    -X,
    -Y,
    0.5+Z
    SYMM
    X,
    -Y,
    0.5+Z
    SYMM
    -X,
    Y,
    Z
    SFAC
    C
    H
    N
    O
    S
    K
    UNIT
    48
    80
    16
    28
    8
    8
    OMIT
    8
    0
    0
    OMIT
    -2
    54
    L.S.
    24
    BOND
    $H
    PLAN
    4
    FMAP
    ACTA
    HTAB
    N1
    O1_$1
    HTAB
    N2
    N1_$2
    HTAB
    N2
    O3_$3
    HTAB
    O3
    N2_$4
    HTAB
    O3
    O2_$5
    HTAB
    O4
    N1_$6
    SIZE
    0.100
    0.270
    0.330
    EQIV
    $1
    x,
    -y+1,
    z-1/2
    EQIV
    $2
    -x+1/2,
    -y+1/2,
    z+1/2
    EQIV
    $3
    x-1/2,
    y+1/2,
    z
    EQIV
    $4
    x+1/2,
    -y+1/2,
    z-1/2
    EQIV
    $5
    -X+1,
    -Y,
    Z-1/2
    EQIV
    $6
    x,
    y,
    z+1
    DFIX
    0.84
    O4
    H4
    O3
    H3A
    O3
    H3B
    DFIX
    0.91
    N2
    H2A
    N2
    H2B
    N1
    H1
    TEMP
    -173
    WGHT
    0.020100
    1.037100
    FVAR
    0.10134
    K1
    6
    0.500000
    0.390210
    0.599747
    10.50000
    0.01301
    0.01830
    =
    0.01474
    -0.00331
    0.00000
    0.00000
    K2
    6
    0.500000
    0.054771
    0.260649
    10.50000
    0.01360
    0.01577
    =
    0.01391
    -0.00172
    0.00000
    0.00000
    S1
    5
    0.404982
    0.351917
    0.254041
    11.00000
    0.01032
    0.01235
    =
    0.01206
    0.00013
    0.00042
    -0.00085
    O1
    4
    0.429255
    0.470943
    0.304265
    11.00000
    0.01440
    0.01485
    =
    0.01679
    -0.00221
    0.00093
    -0.00349
    O2
    4
    0.427076
    0.251218
    0.363864
    11.00000
    0.01336
    0.01691
    =
    0.01876
    0.00479
    -0.00018
    0.00091
    N1
    3
    0.411225
    0.319154
    0.054183
    11.00000
    0.01577
    0.01609
    =
    0.01230
    -0.00048
    0.00238
    -0.00023
    H1
    2
    0.405673
    0.386914
    -0.006675
    11.00000
    -1.20000
    N2
    3
    0.158055
    0.380975
    0.386211
    11.00000
    0.01184
    0.01781
    =
    0.01478
    0.00187
    0.00042
    0.00075
    H2A
    2
    0.142315
    0.312106
    0.430451
    11.00000
    -1.20000
    H2B
    2
    0.140196
    0.405650
    0.285265
    11.00000
    -1.20000
    C1
    1
    0.332561
    0.363787
    0.308156
    11.00000
    0.01126
    0.01422
    =
    0.01178
    -0.00268
    0.00091
    -0.00098
    C2
    1
    0.301747
    0.461497
    0.238638
    11.00000
    0.01631
    0.01295
    =
    0.01200
    0.00173
    0.00195
    -0.00146
    AFIX
    43
    H2
    2
    0.320222
    0.524315
    0.173168
    11.00000
    -1.20000
    AFIX
    0
    C3
    1
    0.244167
    0.467050
    0.264984
    11.00000
    0.01568
    0.01228
    =
    0.01211
    0.00081
    -0.00043
    0.00172
    AFIX
    43
    H3
    2
    0.223423
    0.534195
    0.218310
    11.00000
    -1.20000
    AFIX
    0
    C4
    1
    0.216362
    0.374495
    0.359816
    11.00000
    0.01206
    0.01564
    =
    0.01025
    -0.00285
    0.00090
    -0.00010
    C5
    1
    0.247730
    0.279047
    0.433460
    11.00000
    0.01605
    0.01361
    =
    0.01358
    0.00163
    0.00165
    -0.00195
    AFIX
    43
    H5
    2
    0.229549
    0.217511
    0.502285
    11.00000
    -1.20000
    AFIX
    0
    C6
    1
    0.305462
    0.273421
    0.406738
    11.00000
    0.01393
    0.01339
    =
    0.01421
    0.00162
    -0.00070
    0.00101
    AFIX
    43
    H6
    2
    0.326451
    0.207543
    0.456075
    11.00000
    -1.20000
    AFIX
    0
    O3
    4
    0.586051
    -0.044519
    0.071808
    11.00000
    0.01774
    0.01553
    =
    0.01875
    -0.00100
    0.00329
    -0.00091
    H3A
    2
    0.610299
    0.001989
    0.022672
    11.00000
    -1.50000
    H3B
    2
    0.588006
    -0.110996
    0.018689
    11.00000
    -1.50000
    O4
    4
    0.500000
    0.189000
    0.889258
    10.50000
    0.01353
    0.02052
    =
    0.02795
    -0.00973
    0.00000
    0.00000
    H4
    2
    0.474694
    0.226669
    0.928621
    11.00000
    -1.50000
    HKLF
    4
    REM
    1
    in
    Cmc2(1)
    REM
    R1
    =
    0.0154
    for
    2149
    Fo
    >
    4sig(Fo)
    and
    0.0154
    for
    all
    2157
    data
    REM
    145
    parameters
    refined
    using
    7
    restraints
    END
    WGHT
    0.0200
    1.0282
    REM
    Highest
    difference
    peak
    0.261,
    deepest
    hole
    -0.226,
    1-sigma
    level
    0.039
    Q1
    1
    0.3648
    0.3562
    0.2689
    11.00000
    0.05
    0.26
    Q2
    1
    0.2717
    0.4645
    0.2706
    11.00000
    0.05
    0.23
    Q3
    1
    0.2300
    0.4186
    0.2915
    11.00000
    0.05
    0.20
    Q4
    1
    0.2764
    0.2752
    0.4061
    11.00000
    0.05
    0.18
data_global
_journal_date_recd_electronic     2011-07-03
_journal_date_accepted     2011-07-05
_journal_name_full     'Acta Crystallographica, Section E'
_journal_year     2011
_journal_volume     67
_journal_issue      8
_journal_page_first     m1071
_journal_page_last     m1071
_journal_paper_category     QM
_journal_coeditor_code     OM2446
_publ_contact_author_name     'Hamid Khaledi'
_publ_contact_author_address
;
Department of Chemistry, University of Malaya, 50603 Kuala Lumpur, Malaysia
;
_publ_contact_author_email     'khaledi@siswa.um.edu.my'
_publ_contact_author_fax     '+603-79674193'
_publ_contact_author_phone     '+603-79674246'
_publ_section_title
;
Dipotassium disulfanilamidate trihydrate
;
loop_
    _publ_author_name
    _publ_author_footnote
    _publ_author_address
    'How, Fiona N.-F' .
;
Department of Biomedical Sciences, Kulliyah of Science, IIUM Kuantan,
25200 Kuantan, Malaysia
;
    'Rahima, Z. A.' .
;
Department of Biomedical Sciences, Kulliyah of Science, IIUM Kuantan,
25200 Kuantan, Malaysia
;
    'Khaledi, Hamid' .
;
Department of Chemistry, University of Malaya, 50603 Kuala Lumpur, Malaysia
;
    'Mohd Ali, Hapipah' .
;
Department of Chemistry, University of Malaya, 50603 Kuala Lumpur, Malaysia
;
