# Supplementary material for: Dipotassium disulfanilamidate trihydrate
Source: Acta Crystallogr Sect E Struct Rep Online. 2011 Jul 9;67(Pt 8):m1071. doi: 10.1107/S1600536811026791 (PMC3212149; doi:10.1107/S1600536811026791)
Supplement: Supplementary file 2 [file e-67-m1071-Isup2.hkl]

# 
# h,k,l, Fc-squared, Fo-squared, sigma(Fo-squared) and status flag 
# 
data_I
_shelx_title ' 1 in Cmc2(1)' 
_shelx_refln_list_code          4 
_shelx_F_calc_maximum      310.30 
_exptl_crystal_F_000       984.00 
_reflns_d_resolution_high  0.7828 
 
loop_ 
 _symmetry_equiv_pos_as_xyz 
 'x, y, z' 
 '-x, -y, z+1/2' 
 'x, -y, z+1/2' 
 '-x, y, z' 
 'x+1/2, y+1/2, z' 
 '-x+1/2, -y+1/2, z+1/2' 
 'x+1/2, -y+1/2, z+1/2' 
 '-x+1/2, y+1/2, z' 
 
_cell_length_a    23.8174 
_cell_length_b    10.9141 
_cell_length_c     7.4645 
_cell_angle_alpha  90.000 
_cell_angle_beta   90.000 
_cell_angle_gamma  90.000 
 
_shelx_F_squared_multiplier     1.000 
 
loop_ 
 _refln_index_h 
 _refln_index_k 
 _refln_index_l 
 _refln_F_squared_calc 
 _refln_F_squared_meas 
 _refln_F_squared_sigma 
 _refln_observed_status 
   1   1  -9     1845.52     1887.96     37.31 o 
   3   1  -9      689.69      701.59     16.67 o 
   5   1  -9     1240.68     1254.56     20.49 o 
   7   1  -9       60.03       74.27      5.79 o 
   9   1  -9     1154.65     1207.21     17.40 o 
   0   2  -9     2051.42     2093.04     49.25 o 
   2   2  -9      278.41      302.88     10.70 o 
   4   2  -9      150.45      170.85      9.56 o 
   6   2  -9     1080.00     1104.64     23.90 o 
   8   2  -9      161.23      170.23      7.77 o 
   1   3  -9      772.20      795.62     17.89 o 
   3   3  -9     1620.24     1653.88     33.89 o 
   5   3  -9      601.64      603.19     18.40 o 
   7   3  -9     1305.43     1340.93     37.51 o 
   0   4  -9      667.21      737.48     35.07 o 
   2   4  -9     1767.32     1744.12     35.41 o 
   4   4  -9      253.81      248.68     11.40 o 
   0   0  -8     3911.09     3932.91    113.01 o 
   2   0  -8      778.81      706.81     52.24 o 
   4   0  -8      401.27      413.40     10.58 o 
   6   0  -8      218.51      232.48      9.33 o 
   8   0  -8     1084.68     1097.10     21.57 o 
  10   0  -8     4144.92     4084.35     59.55 o 
  12   0  -8      506.50      524.97     14.60 o 
  14   0  -8     1085.65     1025.26     25.77 o 
  16   0  -8       79.41       78.95      8.88 o 
   1   1  -8      302.75      284.49     11.25 o 
   3   1  -8      809.95      819.19     19.87 o 
   5   1  -8     3252.17     3317.91     35.76 o 
   7   1  -8     2537.48     2552.07     28.91 o 
   9   1  -8      625.57      611.23     10.21 o 
  11   1  -8      480.19      504.75      9.77 o 
  13   1  -8     1425.28     1392.19     19.75 o 
  15   1  -8     1041.28     1067.76     18.84 o 
   0   2  -8       45.39       43.30      7.21 o 
   2   2  -8      767.65      764.61     19.31 o 
   4   2  -8     1730.78     1758.84     33.91 o 
   6   2  -8     1082.47     1126.56     19.17 o 
   8   2  -8     1445.83     1402.22     18.55 o 
  10   2  -8      482.10      463.72     10.48 o 
  12   2  -8      161.44      139.89      6.54 o 
  14   2  -8      232.97      239.11      8.42 o 
   1   3  -8      717.61      709.72     23.42 o 
   3   3  -8      926.71      925.21     22.09 o 
   5   3  -8     1012.77     1015.80     22.84 o 
   7   3  -8      402.23      393.48     11.37 o 
   9   3  -8      990.59     1028.80     19.01 o 
  11   3  -8      608.66      589.70     12.19 o 
  13   3  -8      237.44      231.58      8.08 o 
  15   3  -8      136.53      147.83      7.12 o 
   0   4  -8     1933.02     1967.92     66.25 o 
   2   4  -8      129.61      133.96     10.33 o 
   4   4  -8     2057.26     2081.60     38.96 o 
   6   4  -8     1508.65     1529.37     30.51 o 
   8   4  -8      668.39      675.70     18.33 o 
  10   4  -8      994.16     1026.26     21.75 o 
  12   4  -8      341.55      344.45     10.80 o 
  14   4  -8      313.77      346.82      9.80 o 
   1   5  -8      709.97      715.09     24.11 o 
   3   5  -8      534.89      552.23     21.00 o 
   5   5  -8      381.71      385.82     16.87 o 
   7   5  -8      301.12      284.87     15.16 o 
   9   5  -8      123.16      132.42      9.74 o 
  11   5  -8      854.58      861.73     21.89 o 
   0   6  -8      371.58      382.87     25.33 o 
   2   6  -8      550.87      558.59     21.69 o 
   4   6  -8      144.13      160.59     13.15 o 
   6   6  -8      771.61      765.65     25.83 o 
   8   6  -8      175.38      164.64     12.34 o 
  10   6  -8      233.49      213.73     14.11 o 
   1   7  -8     1021.77     1055.37     32.03 o 
   3   7  -8      594.90      563.16     22.04 o 
   5   7  -8      493.30      464.23     19.62 o 
   1   1  -7      114.69      142.25      7.44 o 
   3   1  -7      238.25      254.83      6.41 o 
   5   1  -7     2467.32     2393.50     26.90 o 
   7   1  -7     2009.37     1950.88     22.39 o 
   9   1  -7      624.15      642.99     10.47 o 
  11   1  -7      464.50      447.46      8.74 o 
  13   1  -7      840.06      834.19     13.97 o 
  15   1  -7      196.76      205.41      7.22 o 
  17   1  -7     1009.86     1036.63     18.32 o 
  19   1  -7      705.91      704.66     15.75 o 
   0   2  -7      206.20      201.66     15.59 o 
   2   2  -7     1069.72     1064.98     18.00 o 
   4   2  -7     3559.05     3474.29     40.85 o 
   6   2  -7     3710.55     3739.76     42.59 o 
   8   2  -7      715.46      690.11     11.16 o 
  10   2  -7      190.75      184.80      5.81 o 
  12   2  -7      380.77      389.07      9.01 o 
  14   2  -7     2366.50     2360.58     29.68 o 
  16   2  -7     4287.08     4209.98     47.17 o 
  18   2  -7     1460.37     1442.74     23.03 o 
  20   2  -7      280.08      271.50      9.94 o 
   1   3  -7     2188.30     2230.61     49.60 o 
   3   3  -7      400.23      408.22     11.31 o 
   5   3  -7      369.97      399.41      9.12 o 
   7   3  -7      116.08      126.92      5.84 o 
   9   3  -7      783.97      776.61     20.70 o 
  11   3  -7      776.29      775.21     13.61 o 
  13   3  -7     2313.80     2364.39     27.13 o 
  15   3  -7      135.49      150.03      6.20 o 
  17   3  -7      211.16      219.96      7.20 o 
  19   3  -7       79.36       79.28      5.79 o 
   0   4  -7     2220.83     2304.02     71.12 o 
   2   4  -7     3266.91     3309.82     67.51 o 
   4   4  -7      247.63      245.47     12.73 o 
   6   4  -7      314.31      338.61      9.52 o 
   8   4  -7      662.16      688.49     14.06 o 
  10   4  -7     2838.28     2773.90     43.50 o 
  12   4  -7     1215.95     1256.17     21.59 o 
  14   4  -7     1004.06     1003.56     18.62 o 
  16   4  -7      221.99      210.29      7.96 o 
  18   4  -7      900.81      931.90     14.82 o 
   1   5  -7       90.94       94.99      9.64 o 
   3   5  -7      571.97      593.54     32.64 o 
   5   5  -7     7716.40     7587.45    140.53 o 
   7   5  -7     2463.16     2401.35     34.05 o 
   9   5  -7       53.93       67.59      5.64 o 
  11   5  -7      399.25      378.40     10.80 o 
  13   5  -7      257.69      276.53     10.74 o 
  15   5  -7     3278.05     3244.58     45.32 o 
  17   5  -7     1301.91     1294.24     20.18 o 
   0   6  -7      301.62      344.87     22.41 o 
   2   6  -7     2461.64     2386.34     53.73 o 
   4   6  -7     1492.25     1462.23     62.84 o 
   6   6  -7     1630.17     1527.14     39.27 o 
   8   6  -7        8.99        9.74      5.06 o 
  10   6  -7     1452.27     1461.50     24.14 o 
  12   6  -7      931.55      953.84     18.33 o 
  14   6  -7       87.88       94.81      6.84 o 
   1   7  -7      781.84      781.91     33.12 o 
   3   7  -7      426.33      411.23     17.91 o 
   5   7  -7     2254.99     2269.43     51.67 o 
   7   7  -7     1780.27     1893.45     45.12 o 
   9   7  -7      859.17      865.92     33.61 o 
  11   7  -7      861.28      861.52     17.51 o 
  13   7  -7      429.43      479.85     12.98 o 
   0   8  -7     1221.74     1143.73     45.79 o 
   2   8  -7       16.73       18.28      7.21 o 
   4   8  -7      199.39      215.97     13.78 o 
   6   8  -7      958.77      908.67     35.07 o 
   8   8  -7      691.29      667.79     23.76 o 
  10   8  -7     1340.78     1325.33     36.16 o 
   1   9  -7      796.05      815.58     35.56 o 
   3   9  -7      115.35      137.33     12.73 o 
   5   9  -7      659.54      637.11     23.42 o 
   0   0  -6    24255.76    24996.42    599.14 o 
   2   0  -6     2600.96     2512.50     63.32 o 
   4   0  -6     2268.25     2219.52     43.83 o 
   6   0  -6      497.41      468.06     11.78 o 
   8   0  -6     6481.38     6562.65     88.59 o 
  10   0  -6    12261.32    12386.65    158.80 o 
  12   0  -6     9992.93     9835.50    131.08 o 
  14   0  -6      230.41      233.39      9.29 o 
  16   0  -6     2209.63     2107.09     41.47 o 
  18   0  -6      731.66      710.60     20.53 o 
  20   0  -6    12411.78    12264.50    190.02 o 
  22   0  -6     4342.72     4447.07     77.40 o 
   1   1  -6     1152.92     1213.37     28.30 o 
   3   1  -6      422.24      456.99      8.12 o 
   5   1  -6      208.89      204.62      6.08 o 
   7   1  -6      627.23      644.11     10.93 o 
   9   1  -6      805.82      792.93     11.34 o 
  11   1  -6      256.42      244.72      6.28 o 
  13   1  -6     2262.15     2267.12     25.35 o 
  15   1  -6      147.98      135.69      6.00 o 
  17   1  -6     1084.45     1082.12     16.48 o 
  19   1  -6      342.61      339.72     10.08 o 
  21   1  -6      871.46      836.70     16.37 o 
  23   1  -6       84.16       85.32      6.69 o 
   0   2  -6     2123.35     2098.11     49.69 o 
   2   2  -6     1916.79     1882.20     20.56 o 
   4   2  -6     1026.46      994.94     13.24 o 
   6   2  -6      843.95      807.75     12.38 o 
   8   2  -6      502.97      479.47      9.20 o 
  10   2  -6      287.73      279.19      7.25 o 
  12   2  -6     1173.16     1160.05     15.22 o 
  14   2  -6     2236.55     2179.32     28.45 o 
  16   2  -6     1048.67     1072.11     16.36 o 
  18   2  -6      346.40      364.46      9.12 o 
  20   2  -6       73.32       76.22      6.17 o 
  22   2  -6       78.08       78.79      6.51 o 
   1   3  -6     5867.02     5832.13     80.41 o 
   3   3  -6      424.16      427.00      8.29 o 
   5   3  -6     4937.78     4879.64     53.73 o 
   7   3  -6     2596.32     2507.98     28.08 o 
   9   3  -6     3693.45     3682.37     41.78 o 
  11   3  -6     4620.88     4482.44     50.26 o 
  13   3  -6     1413.30     1384.98     19.66 o 
  15   3  -6      277.00      270.38      7.81 o 
  17   3  -6      697.07      686.13     12.73 o 
  19   3  -6     1494.80     1492.30     21.47 o 
  21   3  -6     2848.51     2901.07     38.88 o 
   0   4  -6      839.80      800.81     32.15 o 
   2   4  -6     5571.37     5743.16     79.55 o 
   4   4  -6     1257.34     1285.55     20.07 o 
   6   4  -6      537.06      510.23     11.10 o 
   8   4  -6      247.19      243.02      6.97 o 
  10   4  -6     2633.81     2619.69     35.17 o 
  12   4  -6     1691.78     1680.49     20.17 o 
  14   4  -6      198.39      183.89      6.65 o 
  16   4  -6      911.37      917.56     14.03 o 
  18   4  -6      387.56      387.72      8.90 o 
  20   4  -6      375.67      369.69     10.17 o 
   1   5  -6      631.66      655.16     20.67 o 
   3   5  -6     1299.49     1317.57     22.69 o 
   5   5  -6      478.73      456.51     10.69 o 
   7   5  -6      205.28      222.22      7.53 o 
   9   5  -6      890.14      909.20     16.43 o 
  11   5  -6      158.04      170.44      7.23 o 
  13   5  -6      940.06      908.61     14.27 o 
  15   5  -6      231.32      222.65      7.26 o 
  17   5  -6      521.86      524.95     11.51 o 
  19   5  -6      361.90      377.33      8.96 o 
   0   6  -6      171.77      185.10     16.56 o 
   2   6  -6       57.75       73.27      8.59 o 
   4   6  -6     2587.33     2571.72     55.45 o 
   6   6  -6     4230.47     4165.16     61.07 o 
   8   6  -6     1166.52     1117.87     19.31 o 
  10   6  -6      475.15      466.57     11.47 o 
  12   6  -6       15.43       24.13      3.73 o 
  14   6  -6      596.13      616.20     11.80 o 
  16   6  -6     2375.78     2338.19     38.36 o 
  18   6  -6      623.45      594.40     16.17 o 
   1   7  -6     2998.63     3021.53     64.07 o 
   3   7  -6      677.69      654.48     21.92 o 
   5   7  -6     1261.43     1283.69     33.41 o 
   7   7  -6       47.62       46.04      5.43 o 
   9   7  -6     2976.13     2957.10     39.98 o 
  11   7  -6     2034.06     2082.82     30.99 o 
  13   7  -6      913.92      885.22     15.02 o 
  15   7  -6      426.63      416.98     10.08 o 
  17   7  -6      160.56      179.63     13.87 o 
   0   8  -6      252.52      236.73     18.51 o 
   2   8  -6      252.26      254.64     13.42 o 
   4   8  -6      264.56      280.05     14.80 o 
   6   8  -6       61.50       74.46      9.28 o 
   8   8  -6       77.05       90.63      9.97 o 
  10   8  -6      320.13      299.83     10.99 o 
  12   8  -6      351.67      362.21      9.44 o 
  14   8  -6      707.57      732.10     15.44 o 
   1   9  -6     1179.46     1245.28     34.10 o 
   3   9  -6     1565.96     1619.07     39.61 o 
   5   9  -6     3457.93     3446.44     72.32 o 
   7   9  -6     1384.89     1339.26     36.16 o 
   9   9  -6     1079.36     1098.63     31.34 o 
  11   9  -6      618.76      659.18     14.54 o 
  13   9  -6     1395.64     1413.91     23.59 o 
   0  10  -6     1826.20     1874.39     65.27 o 
   2  10  -6      106.52      115.18     18.02 o 
   4  10  -6      321.01      327.77     16.49 o 
   6  10  -6     1265.03     1306.70     35.80 o 
   8  10  -6      121.86      130.77     12.73 o 
   1   1  -5     2504.85     2490.23     28.33 o 
   3   1  -5      771.82      835.83     11.70 o 
   5   1  -5      384.77      387.82      7.44 o 
   7   1  -5      342.44      335.92      7.10 o 
   9   1  -5     4113.49     4168.55     45.96 o 
  11   1  -5     3423.43     3281.07     30.63 o 
  13   1  -5      172.66      189.57      5.61 o 
  15   1  -5     2760.85     2666.56     28.69 o 
  17   1  -5     1369.86     1368.19     18.74 o 
  19   1  -5     1598.04     1568.01     27.98 o 
  21   1  -5     2957.71     2903.08     38.25 o 
  23   1  -5     1150.14     1143.68     19.81 o 
  25   1  -5      474.72      507.85     12.79 o 
   0   2  -5     4074.10     3836.94     52.91 o 
   2   2  -5      926.80      885.68     11.69 o 
   4   2  -5     8460.33     8628.28     78.84 o 
   6   2  -5    16068.46    16248.34    179.50 o 
   8   2  -5     2981.82     2920.45     33.35 o 
  10   2  -5     2900.91     2896.82     33.66 o 
  12   2  -5     1465.78     1447.81     17.27 o 
  14   2  -5     5188.75     5108.83     53.89 o 
  16   2  -5     3495.63     3441.32     38.71 o 
  18   2  -5     5097.81     5160.78     55.19 o 
  20   2  -5     2819.54     2767.73     43.43 o 
  22   2  -5      956.15      959.81     17.55 o 
  24   2  -5      526.22      529.25     12.94 o 
   1   3  -5     2376.32     2440.80     27.19 o 
   3   3  -5     2452.86     2534.98     25.05 o 
   5   3  -5      685.37      693.51     11.02 o 
   7   3  -5      936.75      947.24     12.41 o 
   9   3  -5     3387.66     3472.40     38.34 o 
  11   3  -5      800.57      788.79     12.20 o 
  13   3  -5      707.41      713.19     11.51 o 
  15   3  -5      596.65      608.46      9.77 o 
  17   3  -5      217.57      215.99      7.12 o 
  19   3  -5      968.48      937.07     15.29 o 
  21   3  -5     1198.34     1186.05     19.86 o 
  23   3  -5      768.77      770.38     15.53 o 
  25   3  -5       77.97       86.26      7.73 o 
   0   4  -5     3201.37     3078.02     50.22 o 
   2   4  -5     2730.53     2772.51     29.59 o 
   4   4  -5       27.17       25.51      2.82 o 
   6   4  -5     1738.62     1777.54     22.40 o 
   8   4  -5     1659.74     1728.08     19.99 o 
  10   4  -5     2454.24     2370.52     31.45 o 
  12   4  -5     2211.96     2156.96     23.86 o 
  14   4  -5      111.51      121.23      4.91 o 
  16   4  -5      110.74      110.08      4.91 o 
  18   4  -5      981.30      963.97     14.37 o 
  20   4  -5     1378.09     1401.58     18.57 o 
  22   4  -5     1840.69     1843.14     27.25 o 
  24   4  -5      236.12      259.31      9.57 o 
   1   5  -5     2809.71     2810.42     49.55 o 
   3   5  -5     3732.65     3770.31     55.33 o 
   5   5  -5    13235.84    13267.27    151.98 o 
   7   5  -5     7968.36     7851.23     82.49 o 
   9   5  -5      275.18      263.19      6.97 o 
  11   5  -5      834.12      834.48     13.48 o 
  13   5  -5      670.26      638.11     11.05 o 
  15   5  -5     5538.58     5472.36     54.52 o 
  17   5  -5     4235.42     4271.31     44.05 o 
  19   5  -5      474.49      475.30     10.64 o 
  21   5  -5      112.91      139.07      7.39 o 
  23   5  -5       71.53       81.90      6.63 o 
   0   6  -5      756.04      752.09     29.23 o 
   2   6  -5     6422.72     6588.29     90.87 o 
   4   6  -5      149.66      164.72      7.30 o 
   6   6  -5      748.77      733.58     13.95 o 
   8   6  -5      766.04      785.01     14.75 o 
  10   6  -5     2047.13     2040.42     25.95 o 
  12   6  -5     1071.06     1079.79     14.50 o 
  14   6  -5     1202.67     1146.20     15.53 o 
  16   6  -5       12.21       13.89      3.26 o 
  18   6  -5     1383.02     1404.07     20.03 o 
  20   6  -5      393.91      377.60     10.92 o 
  22   6  -5     1893.90     2005.77     29.36 o 
   1   7  -5     3583.08     3359.11     69.58 o 
   3   7  -5     3246.27     3320.76     49.41 o 
   5   7  -5      529.52      549.52     13.45 o 
   7   7  -5      235.58      234.20      7.80 o 
   9   7  -5     1037.64     1094.17     19.37 o 
  11   7  -5     3384.19     3184.11     37.29 o 
  13   7  -5      902.85      937.15     15.21 o 
  15   7  -5     3777.90     3636.29     42.41 o 
  17   7  -5     1218.26     1275.39     18.88 o 
  19   7  -5      247.99      255.86      8.71 o 
   0   8  -5     7060.35     7007.53    184.13 o 
   2   8  -5      138.49      121.74      9.97 o 
   4   8  -5     1632.19     1650.56     28.46 o 
   6   8  -5     2568.65     2629.75     41.70 o 
   8   8  -5      131.84      124.68      7.30 o 
  10   8  -5     2094.60     2017.57     29.49 o 
  12   8  -5     2185.46     2074.44     27.14 o 
  14   8  -5      438.25      443.87     11.37 o 
  16   8  -5     2169.39     2255.89     32.24 o 
  18   8  -5      604.76      587.01     15.27 o 
   1   9  -5      214.59      208.02     12.40 o 
   3   9  -5      470.72      476.06     18.25 o 
   5   9  -5       23.64       25.24      7.21 o 
   7   9  -5       39.89       43.70      5.43 o 
   9   9  -5     1275.25     1276.63     24.48 o 
  11   9  -5      284.13      332.02      9.63 o 
  13   9  -5      484.79      516.34     12.29 o 
  15   9  -5      499.74      522.74     12.96 o 
   0  10  -5      303.07      280.57     20.46 o 
   2  10  -5      121.73      125.23     11.71 o 
   4  10  -5      634.80      681.31     22.70 o 
   6  10  -5      399.23      403.02     17.56 o 
   8  10  -5      433.55      432.31     12.97 o 
  10  10  -5      205.58      219.24      9.66 o 
  12  10  -5      217.32      216.50      9.66 o 
   1  11  -5      466.60      502.61     19.62 o 
   3  11  -5      627.98      642.03     22.73 o 
   5  11  -5      889.33      915.09     28.91 o 
   7  11  -5      556.06      676.72     23.70 o 
   9  11  -5     1795.22     1713.90     40.72 o 
   0   0  -4    15012.84    15594.27    357.54 o 
   2   0  -4    10765.24    11259.98    258.17 o 
   4   0  -4     2099.70     2256.47     42.56 o 
   6   0  -4     9300.72     9387.84    168.05 o 
   8   0  -4     1526.32     1607.04     24.40 o 
  10   0  -4     6128.02     5838.09     78.89 o 
  12   0  -4     8213.63     8156.44     96.32 o 
  14   0  -4     8243.09     8327.17    110.94 o 
  16   0  -4     1130.45     1080.04     20.37 o 
  18   0  -4     1380.84     1414.56     45.79 o 
  20   0  -4     3272.85     3211.50     56.45 o 
  22   0  -4     2958.71     3004.76     54.79 o 
  24   0  -4     1281.47     1291.29     30.10 o 
  26   0  -4     2659.90     2679.65     51.60 o 
   1   1  -4      926.48     1024.03     15.57 o 
   3   1  -4    10896.85    11369.07    126.33 o 
   5   1  -4     6704.50     6620.27     68.36 o 
   7   1  -4     8872.70     9103.16     93.88 o 
   9   1  -4     1955.00     1958.91     23.58 o 
  11   1  -4      101.72      122.98      3.72 o 
  13   1  -4     2034.32     2003.81     19.54 o 
  15   1  -4     3995.25     3904.76     35.55 o 
  17   1  -4     8034.83     8029.79     81.77 o 
  19   1  -4      225.67      227.86      7.75 o 
  21   1  -4      593.01      572.69     12.36 o 
  23   1  -4      372.26      373.17     10.29 o 
  25   1  -4     1728.23     1766.04     26.48 o 
  27   1  -4     2001.93     1931.09     28.64 o 
   0   2  -4    14249.45    14768.96    258.29 o 
   2   2  -4      134.27       82.02      3.14 o 
   4   2  -4     5611.55     5899.50     54.67 o 
   6   2  -4     1080.27     1026.19     14.30 o 
   8   2  -4      129.02      143.99      4.85 o 
  10   2  -4      214.40      227.52      4.99 o 
  12   2  -4     1974.51     2020.36     21.76 o 
  14   2  -4     2063.14     2023.83     20.27 o 
  16   2  -4     6669.95     6625.72     61.97 o 
  18   2  -4      252.52      255.54      7.22 o 
  20   2  -4      365.15      351.84      9.56 o 
  22   2  -4      460.81      419.70     12.69 o 
  24   2  -4      482.25      463.13     11.72 o 
  26   2  -4     1590.71     1625.09     25.25 o 
   1   3  -4     7395.00     7331.37     67.12 o 
   3   3  -4      161.96      175.01      3.86 o 
   5   3  -4     1804.57     1764.05     21.05 o 
   7   3  -4      684.50      729.94      9.83 o 
   9   3  -4     3528.18     3520.04     42.10 o 
  11   3  -4     4672.96     4683.30     45.94 o 
  13   3  -4     2534.48     2570.09     29.21 o 
  15   3  -4     4610.60     4511.05     44.03 o 
  17   3  -4      422.70      421.56      8.02 o 
  19   3  -4     1245.74     1183.50     16.36 o 
  21   3  -4     2523.76     2530.77     33.64 o 
  23   3  -4     1917.30     1880.27     27.22 o 
  25   3  -4      895.33      907.12     17.16 o 
   0   4  -4      944.87      970.78     19.41 o 
   2   4  -4     2008.51     2069.66     21.01 o 
   4   4  -4     9030.51     9166.75     83.12 o 
   6   4  -4    12474.50    12783.84    132.77 o 
   8   4  -4     3376.74     3294.21     36.86 o 
  10   4  -4     1507.22     1430.16     16.79 o 
  12   4  -4      158.67      142.46      4.76 o 
  14   4  -4     2257.54     2153.80     24.27 o 
  16   4  -4     1761.94     1763.60     20.63 o 
  18   4  -4     2680.67     2652.02     28.38 o 
  20   4  -4      801.34      788.21     12.89 o 
  22   4  -4      534.61      545.52     12.36 o 
  24   4  -4     1443.01     1390.03     22.41 o 
  26   4  -4     1467.36     1484.72     23.93 o 
   1   5  -4      956.89      865.61     11.07 o 
   3   5  -4     4209.08     4366.93     57.82 o 
   5   5  -4     2274.09     2257.66     25.84 o 
   7   5  -4     2571.41     2598.93     29.92 o 
   9   5  -4     1390.09     1399.90     18.40 o 
  11   5  -4     1663.27     1558.65     18.30 o 
  13   5  -4      519.61      537.02      9.77 o 
  15   5  -4     1823.62     1799.83     21.16 o 
  17   5  -4     1157.95     1163.88     15.65 o 
  19   5  -4      554.27      570.86     10.84 o 
  21   5  -4      917.60      892.33     14.38 o 
  23   5  -4      642.56      648.26     14.06 o 
  25   5  -4      573.77      587.46     13.72 o 
   0   6  -4     6254.97     6092.60    139.80 o 
   2   6  -4      615.93      598.66      9.77 o 
   4   6  -4     2182.57     2158.12     28.10 o 
   6   6  -4     5323.46     5179.35     55.73 o 
   8   6  -4     1068.77     1010.83     14.46 o 
  10   6  -4     1037.97      998.62     14.74 o 
  12   6  -4     1256.24     1197.35     15.37 o 
  14   6  -4      639.75      629.30     10.34 o 
  16   6  -4     1059.83     1029.65     15.34 o 
  18   6  -4     1210.36     1206.52     19.37 o 
  20   6  -4      293.95      314.81      8.50 o 
  22   6  -4      188.20      195.58      7.26 o 
  24   6  -4       38.03       35.54      5.19 o 
   1   7  -4     4914.30     4867.05     63.84 o 
   3   7  -4      354.44      368.99     10.28 o 
   5   7  -4      450.53      461.09     11.57 o 
   7   7  -4      303.27      291.69      8.30 o 
   9   7  -4     1630.61     1640.44     23.84 o 
  11   7  -4     3746.57     3597.43     41.18 o 
  13   7  -4      466.05      470.23      9.73 o 
  15   7  -4      528.45      512.17     11.64 o 
  17   7  -4      583.18      599.14     14.35 o 
  19   7  -4     1005.14     1016.99     20.14 o 
  21   7  -4     1404.34     1411.50     22.55 o 
  23   7  -4      455.93      480.71     11.03 o 
   0   8  -4     3118.53     3124.09     53.27 o 
   2   8  -4      167.93      165.23      7.26 o 
   4   8  -4     2394.92     2441.85     40.53 o 
   6   8  -4     2799.77     2819.22     42.28 o 
   8   8  -4      154.20      158.82      7.71 o 
  10   8  -4      160.71      180.78      6.37 o 
  12   8  -4      509.22      512.65     10.40 o 
  14   8  -4     3331.30     3346.56     43.18 o 
  16   8  -4     1354.47     1318.65     23.73 o 
  18   8  -4     1550.58     1550.86     26.92 o 
  20   8  -4      129.73      134.09     12.02 o 
   1   9  -4      596.85      609.70     19.98 o 
   3   9  -4      453.66      459.78     18.15 o 
   5   9  -4      956.16      957.28     18.88 o 
   7   9  -4     1359.69     1300.01     26.73 o 
   9   9  -4      279.37      296.09      8.96 o 
  11   9  -4     1309.34     1262.25     20.58 o 
  13   9  -4     1107.40     1074.33     21.31 o 
  15   9  -4       52.73       66.30      7.21 o 
  17   9  -4      790.00      767.10     20.31 o 
  19   9  -4      220.66      236.92     10.09 o 
   0  10  -4     6427.46     6533.09    176.33 o 
   2  10  -4     1175.18     1163.94     31.34 o 
   4  10  -4      466.68      429.84     12.16 o 
   6  10  -4      558.67      540.07     14.84 o 
   8  10  -4     2294.21     2331.25     32.65 o 
  10  10  -4     4822.13     4907.36     68.48 o 
  12  10  -4     2846.40     2857.11     51.54 o 
  14  10  -4       39.77       37.74      5.57 o 
  16  10  -4       70.89       90.32      7.07 o 
   1  11  -4      487.78      488.51     14.05 o 
   3  11  -4     1001.03     1078.35     31.20 o 
   5  11  -4     1223.53     1241.41     33.04 o 
   7  11  -4     1123.05     1181.87     19.99 o 
   9  11  -4      677.08      702.19     16.61 o 
  11  11  -4      568.57      602.91     18.17 o 
  13  11  -4      140.63      152.54      8.86 o 
   0  12  -4      220.96      226.02     20.46 o 
   2  12  -4      158.23      159.42     13.64 o 
   4  12  -4      190.97      210.61     10.57 o 
   6  12  -4       35.37       55.01      6.66 o 
   8  12  -4       16.05       19.58      8.28 o 
   1   1  -3    14510.59    14130.56    143.57 o 
   3   1  -3     1393.60     1316.22     18.67 o 
   5   1  -3     2113.75     2338.56     25.37 o 
   7   1  -3     5893.11     6241.02     63.97 o 
   9   1  -3     7158.33     7094.17     66.60 o 
  11   1  -3     6356.38     6234.04     50.12 o 
  13   1  -3     4416.63     4432.10     36.32 o 
  15   1  -3      796.60      807.21      9.01 o 
  17   1  -3      139.86      141.53      5.37 o 
  19   1  -3     5096.25     4906.32     50.68 o 
  21   1  -3     2869.40     2880.62     36.39 o 
  23   1  -3     2051.55     1989.84     27.56 o 
  25   1  -3      106.16      128.58      7.00 o 
  27   1  -3       93.73      122.58      7.17 o 
   0   2  -3    15673.86    16167.28    185.89 o 
   2   2  -3      822.11      803.57      8.84 o 
   4   2  -3      765.03      777.95      8.84 o 
   6   2  -3     1484.26     1479.35     19.04 o 
   8   2  -3      277.22      328.75      7.07 o 
  10   2  -3     3075.36     3065.53     30.45 o 
  12   2  -3     2113.95     2103.91     22.40 o 
  14   2  -3     1897.91     1863.96     18.43 o 
  16   2  -3      770.63      725.89     10.39 o 
  18   2  -3      559.89      559.59      9.84 o 
  20   2  -3     1256.37     1221.26     16.45 o 
  22   2  -3     1013.52     1056.57     17.50 o 
  24   2  -3      576.61      559.24     12.30 o 
  26   2  -3     1309.45     1345.77     21.77 o 
  28   2  -3       21.12       30.30      4.77 o 
   1   3  -3    29671.36    31130.96    278.54 o 
   3   3  -3     1495.83     1391.58     14.91 o 
   5   3  -3     2173.95     2228.28     25.25 o 
   7   3  -3     2781.96     3069.58     34.68 o 
   9   3  -3     2867.83     2919.64     31.05 o 
  11   3  -3    16107.92    16331.30    149.39 o 
  13   3  -3     5623.78     5608.92     57.56 o 
  15   3  -3     2847.31     2915.55     32.69 o 
  17   3  -3      823.88      824.97     12.80 o 
  19   3  -3     2595.11     2559.74     28.93 o 
  21   3  -3     2161.27     2181.97     26.07 o 
  23   3  -3     1773.89     1827.21     26.14 o 
  25   3  -3     1620.76     1561.11     23.54 o 
  27   3  -3      586.90      651.76     14.12 o 
   0   4  -3       22.93       66.93      3.51 o 
   2   4  -3     4360.92     4496.25     41.83 o 
   4   4  -3     2231.08     2450.24     24.06 o 
   6   4  -3      830.42      919.15     14.17 o 
   8   4  -3      278.22      299.11      7.12 o 
  10   4  -3     2969.64     2867.80     29.89 o 
  12   4  -3      974.32      950.07     14.52 o 
  14   4  -3       45.83       52.98      3.58 o 
  16   4  -3     2553.27     2504.64     46.02 o 
  18   4  -3     1015.39      978.89     15.74 o 
  20   4  -3      180.06      181.10      7.15 o 
  22   4  -3     2469.53     2486.60     29.36 o 
  24   4  -3       63.11       71.38      5.11 o 
  26   4  -3      123.53      132.48      7.26 o 
   1   5  -3      918.30      992.45     11.81 o 
   3   5  -3     3435.45     3404.22     35.87 o 
   5   5  -3     2282.84     2249.55     28.70 o 
   7   5  -3     1597.26     1665.92     22.36 o 
   9   5  -3       77.22       76.19      3.92 o 
  11   5  -3      211.42      164.16      5.25 o 
  13   5  -3      754.26      737.72     11.82 o 
  15   5  -3     6296.93     6192.80     72.73 o 
  17   5  -3      774.73      796.46     16.04 o 
  19   5  -3      151.95      143.53      6.56 o 
  21   5  -3      753.57      758.33     14.09 o 
  23   5  -3      305.64      318.51      9.33 o 
  25   5  -3     1441.71     1499.83     20.63 o 
   0   6  -3    12597.50    12491.12    194.51 o 
   2   6  -3    11264.45    11318.66    122.97 o 
   4   6  -3      537.81      486.36      8.30 o 
   6   6  -3     2187.42     2364.01     31.57 o 
   8   6  -3     4345.83     4430.03     54.33 o 
  10   6  -3    12534.24    12237.99    128.90 o 
  12   6  -3     9277.78     9170.59     94.46 o 
  14   6  -3      370.96      367.82      8.10 o 
  16   6  -3      479.21      453.05     11.59 o 
  18   6  -3     1094.98     1056.05     24.11 o 
  20   6  -3     3662.86     3614.15     49.48 o 
  22   6  -3     7103.56     7155.56     94.13 o 
  24   6  -3     1949.99     2047.37     32.24 o 
   1   7  -3      996.04      981.78     14.33 o 
   3   7  -3      227.36      240.60      6.19 o 
   5   7  -3      530.24      491.05     16.08 o 
   7   7  -3     2301.20     2320.33     31.07 o 
   9   7  -3       30.47       41.42      3.58 o 
  11   7  -3     1031.83      919.26     15.50 o 
  13   7  -3      131.33      114.03      5.63 o 
  15   7  -3     1154.84     1093.78     23.76 o 
  17   7  -3      571.80      543.27     33.38 o 
  19   7  -3      276.98      248.71      9.33 o 
  21   7  -3      101.45      105.89      7.49 o 
  23   7  -3       43.39       50.20      5.43 o 
   0   8  -3     4433.74     4396.23     73.47 o 
   2   8  -3     3067.57     3067.38     37.29 o 
   4   8  -3     1079.14     1081.44     19.77 o 
   6   8  -3     6010.43     5893.66     82.44 o 
   8   8  -3      975.80      924.68     15.75 o 
  10   8  -3      257.29      256.55      6.93 o 
  12   8  -3      348.73      324.94     12.06 o 
  14   8  -3     3377.03     3325.06     47.08 o 
  16   8  -3      571.20      595.87     14.04 o 
  18   8  -3     2531.04     2437.33     38.12 o 
  20   8  -3     1089.56     1133.97     22.25 o 
  22   8  -3      824.99      870.10     16.66 o 
   1   9  -3     3264.07     3210.23     39.20 o 
   3   9  -3     1158.37     1170.55     17.85 o 
   5   9  -3     2608.59     2647.78     48.42 o 
   7   9  -3     1637.77     1611.63     27.94 o 
   9   9  -3      858.69      831.38     14.98 o 
  11   9  -3     2684.90     2486.54     37.73 o 
  13   9  -3      327.39      364.70     11.10 o 
  15   9  -3     1596.87     1545.91     26.73 o 
  17   9  -3     2671.49     2624.83     41.63 o 
  19   9  -3      280.50      297.72      9.57 o 
  21   9  -3      601.78      632.94     13.85 o 
   0  10  -3     1873.33     1891.19     29.52 o 
   2  10  -3     1561.34     1575.39     19.96 o 
   4  10  -3      195.01      197.54      7.27 o 
   6  10  -3       70.25       92.26      5.90 o 
   8  10  -3      509.92      521.33     11.08 o 
  10  10  -3      887.84      868.15     17.38 o 
  12  10  -3      958.93      945.85     18.90 o 
  14  10  -3      578.07      600.79     12.77 o 
  16  10  -3      309.64      331.06      9.84 o 
  18  10  -3      529.84      547.22     12.87 o 
   1  11  -3       20.78       15.06      4.95 o 
   3  11  -3      153.34      175.79      7.27 o 
   5  11  -3     1233.99     1318.54     22.91 o 
   7  11  -3      160.35      153.54      7.83 o 
   9  11  -3      389.08      384.13     11.40 o 
  11  11  -3      225.92      199.21      8.72 o 
  13  11  -3      324.23      303.70     10.81 o 
  15  11  -3     1404.76     1466.79     26.40 o 
   0  12  -3      350.52      346.82     23.38 o 
   2  12  -3      195.36      235.05     23.87 o 
   4  12  -3     5557.66     5733.57     77.00 o 
   6  12  -3     2214.32     2212.99     33.62 o 
   8  12  -3      683.04      708.47     15.85 o 
  10  12  -3       77.15       95.36      7.44 o 
  12  12  -3      204.44      226.43     10.09 o 
   3  13  -3       13.04       10.72      7.79 o 
   5  13  -3      315.47      331.63     14.13 o 
   0   0  -2    52645.98    51472.68   1188.54 o 
   2   0  -2    12973.69    13242.51    295.19 o 
   4   0  -2      151.21      192.94      6.20 o 
   6   0  -2       80.73       66.11      9.26 o 
   8   0  -2     4965.47     5084.23     55.84 o 
  10   0  -2    12071.61    12270.75    147.08 o 
  12   0  -2     2411.34     2414.30     35.74 o 
  14   0  -2      410.84      407.54      9.29 o 
  16   0  -2       74.09       76.65      7.50 o 
  18   0  -2      652.45      589.08     12.65 o 
  20   0  -2     2759.72     2726.30     38.95 o 
  22   0  -2     5966.50     5747.06     92.38 o 
  24   0  -2      186.42      213.56     10.96 o 
  26   0  -2      574.28      553.68     17.31 o 
  28   0  -2      232.97      233.56     11.92 o 
   1   1  -2     3175.17     3244.63     30.99 o 
   3   1  -2    13005.39    13039.58    161.64 o 
   5   1  -2    32062.28    31473.18    322.91 o 
   7   1  -2    25857.53    25742.82    236.92 o 
   9   1  -2     8760.14     9260.17     71.67 o 
  11   1  -2     1130.19     1170.98     12.31 o 
  13   1  -2     2106.15     2128.46     20.82 o 
  15   1  -2     2574.45     2439.15     23.92 o 
  17   1  -2     6449.90     6516.68     64.21 o 
  19   1  -2     3583.62     3595.49     43.68 o 
  21   1  -2     1195.33     1197.52     16.25 o 
  23   1  -2      860.83      779.41     12.51 o 
  25   1  -2     1494.28     1495.08     22.30 o 
  27   1  -2     2199.99     2223.00     30.58 o 
  29   1  -2      549.43      585.50     13.23 o 
   0   2  -2    35113.12    36246.56    451.72 o 
   2   2  -2     1701.92     1691.15     16.35 o 
   4   2  -2    15346.94    15592.36    176.13 o 
   6   2  -2      517.10      360.07      7.27 o 
   8   2  -2      918.37      952.09     11.92 o 
  10   2  -2     1129.45     1127.01     13.48 o 
  12   2  -2     2324.11     2312.74     24.87 o 
  14   2  -2      992.36      923.56     13.34 o 
  16   2  -2     6838.21     6841.57     73.96 o 
  18   2  -2      470.49      496.60      9.96 o 
  20   2  -2      936.33      905.17     14.55 o 
  22   2  -2      306.33      305.12      7.62 o 
  24   2  -2      676.59      647.82     11.29 o 
  26   2  -2      859.69      901.40     16.18 o 
  28   2  -2      654.90      623.59     13.56 o 
   1   3  -2    11408.17    11817.83    116.32 o 
   3   3  -2     1203.75     1235.72     13.79 o 
   5   3  -2      151.99      171.98      4.83 o 
   7   3  -2     3530.16     4083.35     48.86 o 
   9   3  -2     3932.54     3914.49     44.54 o 
  11   3  -2     2436.83     2445.48     29.67 o 
  13   3  -2     5921.95     6129.16     77.33 o 
  15   3  -2     5306.57     5241.08     67.23 o 
  17   3  -2       68.31       67.08      4.61 o 
  19   3  -2     1801.39     1724.86     23.17 o 
  21   3  -2     2814.50     2839.81     35.17 o 
  23   3  -2     1210.74     1179.88     18.14 o 
  25   3  -2      656.97      657.22     12.84 o 
  27   3  -2     1498.69     1552.34     23.63 o 
  29   3  -2      423.79      480.49     12.06 o 
   0   4  -2     3446.58     3373.09    107.16 o 
   2   4  -2     8366.85     8452.43     83.92 o 
   4   4  -2    10590.31    10817.57    107.47 o 
   6   4  -2     3013.25     3153.66     36.91 o 
   8   4  -2      182.67      197.54      4.80 o 
  10   4  -2     2482.46     2520.38     28.58 o 
  12   4  -2     1982.26     1930.92     29.90 o 
  14   4  -2     4983.45     4790.03     88.31 o 
  16   4  -2    14686.20    14383.74    213.97 o 
  18   4  -2      501.30      520.31     12.19 o 
  20   4  -2      631.55      655.96     16.87 o 
  22   4  -2      941.86     1000.96     18.54 o 
  24   4  -2      116.69      124.86      9.84 o 
  26   4  -2     3853.20     3923.06     53.00 o 
  28   4  -2     2056.43     2029.60     32.02 o 
   1   5  -2     2352.02     2317.52     27.63 o 
   3   5  -2      889.37      969.11     11.57 o 
   5   5  -2     2641.00     2837.49     43.76 o 
   7   5  -2      373.48      314.41      5.90 o 
   9   5  -2      304.82      315.71      5.74 o 
  11   5  -2      160.39      148.09      4.37 o 
  13   5  -2     1058.24     1063.38     18.71 o 
  15   5  -2     2735.16     2561.92     68.28 o 
  17   5  -2      455.97      446.17     11.22 o 
  19   5  -2      995.26     1019.97     16.04 o 
  21   5  -2        1.55        2.15      3.46 o 
  23   5  -2       26.98       29.11      4.25 o 
  25   5  -2      356.43      341.04      9.75 o 
  27   5  -2     1198.51     1260.70     18.21 o 
   0   6  -2     3224.22     3254.88     53.35 o 
   2   6  -2      753.07      709.37      9.05 o 
   4   6  -2     1687.96     1820.89     27.81 o 
   6   6  -2     5082.36     4954.78    103.19 o 
   8   6  -2     1962.71     1964.74     18.34 o 
  10   6  -2      554.88      527.05      9.03 o 
  12   6  -2      546.45      508.00      9.60 o 
  14   6  -2     1267.86     1257.49     21.31 o 
  16   6  -2     1053.02     1059.71     19.27 o 
  18   6  -2     1576.76     1543.69     25.42 o 
  20   6  -2      688.39      684.88     13.01 o 
  22   6  -2      490.05      489.79     11.19 o 
  24   6  -2      207.87      208.81      7.31 o 
  26   6  -2     1022.65     1011.10     20.39 o 
   1   7  -2     6816.18     6732.73     66.48 o 
   3   7  -2      350.66      370.12      5.63 o 
   5   7  -2      910.75      916.96     16.17 o 
   7   7  -2      342.36      407.94      6.75 o 
   9   7  -2     1745.01     1865.83     22.65 o 
  11   7  -2     5990.93     5585.07     65.26 o 
  13   7  -2      726.85      730.49     14.95 o 
  15   7  -2      678.14      693.97     14.60 o 
  17   7  -2      408.60      411.87     11.22 o 
  19   7  -2     1157.24     1155.39     21.31 o 
  21   7  -2     2078.63     2082.98     25.36 o 
  23   7  -2      796.24      781.22     13.38 o 
  25   7  -2       74.65       74.16      6.17 o 
   0   8  -2     2561.79     2450.54     29.05 o 
   2   8  -2     1609.66     1591.39     17.33 o 
   4   8  -2     6875.37     6877.32     80.33 o 
   6   8  -2     6945.88     6791.77     78.44 o 
   8   8  -2     5365.94     5269.72     62.58 o 
  10   8  -2      551.61      551.64     10.97 o 
  12   8  -2       60.05       54.15      5.00 o 
  14   8  -2     1006.12      990.07     15.93 o 
  16   8  -2     5643.17     5482.88     64.26 o 
  18   8  -2     1355.54     1353.29     21.03 o 
  20   8  -2     1386.29     1317.71     21.03 o 
  22   8  -2      925.48      995.63     15.63 o 
  24   8  -2      115.99      119.85      7.59 o 
   1   9  -2      905.11      888.20     11.15 o 
   3   9  -2     1032.96     1070.27     14.70 o 
   5   9  -2     1291.27     1336.14     20.67 o 
   7   9  -2     2238.49     2242.02     34.59 o 
   9   9  -2      296.26      251.94      8.57 o 
  11   9  -2      187.53      193.91      6.90 o 
  13   9  -2     2263.87     2143.40     28.43 o 
  15   9  -2      259.57      288.14      8.75 o 
  17   9  -2     1476.02     1440.56     22.35 o 
  19   9  -2      722.03      710.56     14.35 o 
  21   9  -2       46.64       40.64      5.19 o 
   0  10  -2    10759.97    10718.32    134.90 o 
   2  10  -2     1604.79     1594.61     21.67 o 
   4  10  -2      241.04      251.65      8.54 o 
   6  10  -2      137.43      147.66      6.39 o 
   8  10  -2      777.67      807.13     15.91 o 
  10  10  -2     4290.42     4245.71     57.09 o 
  12  10  -2     3722.64     3512.37     49.41 o 
  14  10  -2      473.61      470.46     11.15 o 
  16  10  -2      522.63      582.78     12.77 o 
  18  10  -2      448.25      486.08     11.91 o 
  20  10  -2     3091.80     3171.98     46.64 o 
   1  11  -2     1762.23     1745.21     25.66 o 
   3  11  -2     1086.43     1109.02     36.53 o 
   5  11  -2     2992.94     2970.30     42.25 o 
   7  11  -2     1827.79     1800.91     28.61 o 
   9  11  -2       46.79       41.33      5.00 o 
  11  11  -2     2297.26     2106.81     33.12 o 
  13  11  -2       89.37       90.85      7.11 o 
  15  11  -2     1451.92     1501.60     26.57 o 
  17  11  -2     1801.65     1787.02     30.69 o 
   2  12  -2      926.08      887.35     20.63 o 
   4  12  -2      431.70      406.50     19.69 o 
   6  12  -2      422.62      453.07     15.63 o 
   8  12  -2       10.06        7.96      3.96 o 
  10  12  -2      302.87      306.06     10.43 o 
  12  12  -2       49.46       52.12      5.93 o 
  14  12  -2      176.51      181.60      9.33 o 
   1  13  -2     1107.26     1084.30     37.99 o 
   3  13  -2       75.86       73.57      6.14 o 
   5  13  -2     2087.73     2203.74     34.01 o 
   7  13  -2      430.46      443.94     12.50 o 
   1   1  -1    13834.53    14095.71    127.21 o 
   3   1  -1     2655.27     2620.70     40.78 o 
   5   1  -1    15059.20    14681.57    148.01 o 
   7   1  -1    12287.14    12365.66    113.62 o 
   9   1  -1      808.93      958.19     10.77 o 
  11   1  -1    11031.00    11503.66    120.77 o 
  13   1  -1       62.10       93.69      4.50 o 
  15   1  -1     3511.89     3510.50     38.90 o 
  17   1  -1     2027.60     2041.23     25.29 o 
  19   1  -1      232.15      261.90      7.15 o 
  21   1  -1      634.68      635.39     15.05 o 
  23   1  -1       38.33       41.29      4.21 o 
  25   1  -1      563.15      546.85     10.37 o 
  27   1  -1     1400.81     1420.91     21.75 o 
  29   1  -1      292.78      277.08      8.93 o 
   0   2  -1    62282.20    56498.72    925.97 o 
   2   2  -1     9631.35     9743.28     99.59 o 
   4   2  -1    31779.80    30542.75    314.68 o 
   6   2  -1    37250.36    36231.59    461.21 o 
   8   2  -1    10281.29    10275.34    113.84 o 
  10   2  -1      172.92      169.57      5.08 o 
  12   2  -1     2069.86     2192.13     22.68 o 
  14   2  -1     5172.31     4940.97    106.80 o 
  16   2  -1    14652.52    14297.18    355.59 o 
  18   2  -1     5416.56     5331.12    130.15 o 
  20   2  -1     1113.75     1022.52     36.40 o 
  22   2  -1       94.20       67.57      7.45 o 
  24   2  -1      618.27      612.16     11.29 o 
  26   2  -1     4892.98     4736.85     92.49 o 
  28   2  -1     2946.74     3032.42     42.86 o 
   1   3  -1     3007.98     2812.83     32.19 o 
   3   3  -1    10650.32    10525.74    130.21 o 
   5   3  -1      262.40      323.32      4.77 o 
   7   3  -1     3252.60     3343.36     33.79 o 
   9   3  -1     4948.23     4704.90     58.64 o 
  11   3  -1     4509.61     4381.03     96.75 o 
  13   3  -1     1780.50     1658.08     21.01 o 
  15   3  -1       42.00       48.10      3.01 o 
  17   3  -1      750.41      754.87     10.67 o 
  19   3  -1      783.29      766.31     12.62 o 
  21   3  -1     2125.24     2082.83     27.00 o 
  23   3  -1     1896.63     1866.26     22.56 o 
  25   3  -1      276.12      298.96      7.72 o 
  27   3  -1      139.88      151.94      6.28 o 
  29   3  -1      585.50      644.04     15.85 o 
   0   4  -1     6115.88     5424.56     88.71 o 
   2   4  -1     9105.32     9020.42     87.13 o 
   4   4  -1     1520.25     1499.98     19.92 o 
   6   4  -1     4354.51     4637.56     39.45 o 
   8   4  -1     7388.81     7301.80     91.46 o 
  10   4  -1     9622.09     9490.53     93.33 o 
  12   4  -1     4480.52     4393.22     45.10 o 
  14   4  -1      365.38      354.04      7.38 o 
  16   4  -1      101.58      106.47      4.52 o 
  18   4  -1     2728.22     2728.86     29.00 o 
  20   4  -1     3183.99     3196.32     34.09 o 
  22   4  -1     4949.70     4928.55     50.45 o 
  24   4  -1      695.63      727.49     12.15 o 
  26   4  -1        1.25        5.67      3.35 o 
  28   4  -1      140.61      161.51      7.68 o 
   1   5  -1     6869.46     7340.36     72.23 o 
   3   5  -1     4887.88     4934.33     48.52 o 
   5   5  -1    22454.75    22594.66    189.43 o 
   7   5  -1     5971.16     6014.05     52.14 o 
   9   5  -1      151.59      130.48      3.66 o 
  11   5  -1     1628.64     1674.59     19.07 o 
  13   5  -1     2715.60     2787.61     30.63 o 
  15   5  -1    22661.48    22515.52    236.06 o 
  17   5  -1     5099.91     5116.69     56.91 o 
  19   5  -1      612.11      630.61      9.50 o 
  21   5  -1     1453.88     1430.73     16.56 o 
  23   5  -1      219.82      236.81      7.12 o 
  25   5  -1     3014.57     2968.64     38.24 o 
  27   5  -1     7245.97     7507.80     85.25 o 
   0   6  -1     3098.37     3010.28     48.23 o 
   2   6  -1     1234.35     1283.08     12.45 o 
   4   6  -1     2529.81     2766.60     26.79 o 
   6   6  -1     2577.84     2940.00     26.86 o 
   8   6  -1      699.64      701.50      8.18 o 
  10   6  -1     2137.97     2116.04     23.55 o 
  12   6  -1     1775.08     1707.15     21.27 o 
  14   6  -1     1357.90     1339.76     16.73 o 
  16   6  -1     6920.04     6790.34     67.87 o 
  18   6  -1     4102.88     4055.93     42.22 o 
  20   6  -1      157.45      164.08      6.16 o 
  22   6  -1     2444.57     2446.24     28.32 o 
  24   6  -1      793.48      801.05     15.06 o 
  26   6  -1      846.59      890.81     16.64 o 
   1   7  -1     4981.08     4940.34     41.65 o 
   3   7  -1     2304.53     2330.53     23.79 o 
   5   7  -1     2484.82     2488.62     25.78 o 
   7   7  -1      913.30      865.29      9.35 o 
   9   7  -1     2872.48     2943.82     28.60 o 
  11   7  -1     3047.98     3003.39     31.25 o 
  13   7  -1     1067.36     1062.78     14.12 o 
  15   7  -1     2605.20     2535.16     31.96 o 
  17   7  -1      748.13      734.81     13.25 o 
  19   7  -1     2422.87     2439.16     32.08 o 
  21   7  -1     1423.73     1454.85     25.20 o 
  23   7  -1      716.03      733.15     14.35 o 
  25   7  -1      475.95      472.23     11.68 o 
   0   8  -1    12070.35    12236.99    151.06 o 
   2   8  -1      497.09      496.46      8.00 o 
   4   8  -1     1954.35     2043.56     20.28 o 
   6   8  -1     5729.68     5678.48     51.05 o 
   8   8  -1      641.81      592.10      9.13 o 
  10   8  -1     2641.22     2675.50     33.05 o 
  12   8  -1     3400.12     3366.58     40.34 o 
  14   8  -1      205.22      211.15      7.05 o 
  16   8  -1     1334.94     1287.57     19.57 o 
  18   8  -1      598.64      604.00     12.28 o 
  20   8  -1     1491.78     1501.24     22.61 o 
  22   8  -1      391.98      413.25     11.67 o 
  24   8  -1      469.84      492.47     18.48 o 
   1   9  -1     6604.32     6558.36     62.28 o 
   3   9  -1      124.53      136.41      5.07 o 
   5   9  -1     2346.32     2308.33     29.67 o 
   7   9  -1     1762.38     1693.21     26.01 o 
   9   9  -1       50.36       52.80      4.85 o 
  11   9  -1     4696.29     4412.26     51.64 o 
  13   9  -1      622.82      621.01     12.16 o 
  15   9  -1       85.69       93.78      5.59 o 
  17   9  -1      252.06      253.79      8.26 o 
  19   9  -1      376.76      365.65     11.40 o 
  21   9  -1      192.60      194.38      9.14 o 
  23   9  -1       36.62       44.81      6.30 o 
   0  10  -1     7693.76     7890.17    165.62 o 
   2  10  -1     1141.74     1188.47     16.43 o 
   4  10  -1      191.17      192.19      6.19 o 
   6  10  -1      251.97      236.21      8.24 o 
   8  10  -1      337.71      330.73      9.70 o 
  10  10  -1       82.54       87.10      6.14 o 
  12  10  -1      787.91      751.80     15.91 o 
  14  10  -1       38.44       49.61      4.83 o 
  16  10  -1       41.84       43.05      5.42 o 
  18  10  -1       67.62       62.07      6.36 o 
  20  10  -1      291.79      322.73     11.40 o 
   1  11  -1     3283.48     3426.96     66.25 o 
   3  11  -1      773.15      767.31     14.95 o 
   5  11  -1      134.93      117.12      6.75 o 
   7  11  -1      488.19      463.86     11.96 o 
   9  11  -1     2416.42     2458.50     36.67 o 
  11  11  -1     2439.05     2410.01     36.71 o 
  13  11  -1     1636.64     1610.51     27.70 o 
  15  11  -1      415.98      396.67     12.12 o 
  17  11  -1      219.36      217.14      9.56 o 
   0  12  -1      513.91      511.65     15.11 o 
   2  12  -1      885.17      909.92     29.23 o 
   4  12  -1     1716.55     1757.66     27.68 o 
   6  12  -1     1464.37     1425.20     24.53 o 
   8  12  -1      468.21      440.66     11.78 o 
  10  12  -1      960.65      985.07     19.46 o 
  12  12  -1      192.12      216.35      9.14 o 
  14  12  -1     1950.28     1973.81     32.37 o 
   1  13  -1      526.23      507.99     16.53 o 
   3  13  -1      194.53      178.61     22.41 o 
   5  13  -1      539.64      512.71     13.25 o 
   7  13  -1     1333.00     1389.15     36.26 o 
   9  13  -1      787.47      838.82     22.27 o 
   4   0   0     2659.64     2730.85     32.58 o 
   6   0   0    12109.71    12633.96    189.29 o 
  10   0   0    46714.86    44640.81    527.58 o 
  12   0   0    96288.27    97318.05   1142.56 o 
  14   0   0    12605.53    12782.75    185.31 o 
  16   0   0      325.39      310.92      9.57 o 
  18   0   0        5.32        4.38      3.44 o 
  20   0   0    12480.40    11750.99    236.73 o 
  22   0   0     3603.11     3965.06     86.71 o 
  24   0   0     8004.12     7672.92    158.80 o 
  26   0   0      333.76      413.52     13.81 o 
  28   0   0      515.60      466.61     15.21 o 
  30   0   0     3987.32     3929.99    106.19 o 
   1   1   0     2550.50     2477.41     75.89 o 
   3   1   0      606.74      605.78      6.17 o 
   5   1   0     4369.70     4215.66    133.73 o 
   7   1   0     7329.98     7522.73     76.38 o 
   9   1   0     1701.52     1850.00     20.55 o 
  11   1   0     4568.15     4876.41     51.07 o 
  13   1   0     2240.95     2384.98     26.86 o 
  15   1   0       48.92       74.45      3.76 o 
  17   1   0      350.55      368.71      6.57 o 
  19   1   0       32.97       55.93      3.26 o 
  21   1   0       67.63       67.60      4.15 o 
  23   1   0      194.62      161.27      5.97 o 
  25   1   0      727.85      726.85     16.87 o 
  27   1   0      561.15      552.94     14.80 o 
  29   1   0      182.88      158.47      9.57 o 
   0   2   0      376.78      384.59      5.93 o 
   2   2   0     1531.70     1512.57     13.78 o 
   4   2   0     2732.44     2765.36     28.17 o 
   6   2   0     1669.32     1688.61     20.43 o 
   8   2   0      928.41      863.46     11.27 o 
  10   2   0      434.16      391.07      6.06 o 
  12   2   0      254.42      246.97      4.95 o 
  14   2   0     2385.23     2424.80     22.84 o 
  16   2   0     1322.82     1312.34     14.12 o 
  18   2   0      922.56      951.60     11.48 o 
  20   2   0       84.18       97.14      4.87 o 
  22   2   0       54.70       57.86      3.82 o 
  24   2   0      515.43      494.91      9.13 o 
  26   2   0      820.02      874.24     14.95 o 
  28   2   0      325.73      291.68     12.62 o 
  30   2   0      125.24      162.38     10.26 o 
   1   3   0    17126.10    16263.83    144.65 o 
   3   3   0      597.43      513.99      5.36 o 
   5   3   0    13441.24    13054.19    159.97 o 
   7   3   0      164.27      125.19      2.33 o 
   9   3   0    11031.00    10375.79    102.75 o 
  11   3   0    21563.85    21093.68    329.68 o 
  13   3   0     1222.15     1187.47     12.63 o 
  15   3   0     6042.34     5711.97     50.48 o 
  17   3   0      702.54      718.04      9.49 o 
  19   3   0      277.76      257.51      5.72 o 
  21   3   0     9348.06     9260.50     81.05 o 
  23   3   0     3947.65     4153.62     39.16 o 
  25   3   0       11.81       16.02      3.78 o 
  27   3   0     2151.99     2264.44     35.81 o 
  29   3   0       35.48       51.45      6.44 o 
   0   4   0      613.45      439.39      8.96 o 
   2   4   0     1422.83     1196.76     12.79 o 
   4   4   0     4193.01     4130.88     40.82 o 
   6   4   0    11754.12    13421.55    159.71 o 
   8   4   0     6143.55     6402.32     52.51 o 
  10   4   0     5206.29     4948.76     44.78 o 
  12   4   0     1290.94     1264.10     14.86 o 
  14   4   0       86.05       87.69      3.79 o 
  16   4   0    11807.72    11684.13    100.18 o 
  18   4   0     7184.96     7097.69     62.78 o 
  20   4   0     2836.16     2740.23     27.07 o 
  22   4   0     5193.94     5293.44     48.69 o 
  24   4   0      330.32      347.51      8.15 o 
  26   4   0     1380.20     1405.84     21.36 o 
  28   4   0      358.04      381.09     12.27 o 
   1   5   0       52.75       22.73      2.04 o 
   3   5   0     8548.66     8919.37     82.54 o 
   5   5   0     1955.69     1831.00     16.37 o 
   7   5   0     8850.47     9318.05     75.32 o 
   9   5   0     3356.93     3015.98     30.41 o 
  11   5   0      869.55      870.22     10.16 o 
  13   5   0      427.99      403.67      7.12 o 
  15   5   0       73.69       79.43      3.97 o 
  17   5   0     3496.39     3453.59     32.59 o 
  19   5   0      460.28      443.25      7.73 o 
  21   5   0     1381.89     1358.29     15.82 o 
  23   5   0      814.54      804.05     12.69 o 
  25   5   0      248.71      259.76      8.15 o 
  27   5   0       62.03       42.22      5.14 o 
   0   6   0      154.78      154.81      5.06 o 
   2   6   0       91.07       94.73      3.76 o 
   4   6   0     6834.61     6868.27     64.34 o 
   6   6   0     6009.13     5830.54     64.53 o 
   8   6   0      242.78      214.99      4.12 o 
  10   6   0      618.04      608.97      7.67 o 
  12   6   0       61.18       62.23      3.71 o 
  14   6   0     3103.25     3116.56     32.70 o 
  16   6   0     6531.68     6528.71     64.51 o 
  18   6   0      471.54      499.06      8.11 o 
  20   6   0       61.26       69.46      4.33 o 
  22   6   0      560.94      559.88     10.41 o 
  24   6   0      231.42      251.79      7.36 o 
  26   6   0     3280.27     3331.58     56.66 o 
   1   7   0     9850.19     9640.99     99.57 o 
   3   7   0     1430.41     1407.83     17.28 o 
   5   7   0     2567.24     2723.47     27.57 o 
   7   7   0      245.80      351.10      6.25 o 
   9   7   0     2222.21     2259.61     21.86 o 
  11   7   0     9318.13     9254.27     88.67 o 
  13   7   0     2512.57     2479.24     27.04 o 
  15   7   0     1100.82     1122.67     14.94 o 
  17   7   0        9.25        9.03      4.16 o 
  19   7   0      685.12      658.03     11.34 o 
  21   7   0     2955.37     2967.29     33.21 o 
  23   7   0     2080.69     2105.96     33.50 o 
  25   7   0       13.02        7.17      4.80 o 
   0   8   0     2030.86     1894.03     74.53 o 
   2   8   0     1038.83     1027.71     14.74 o 
   4   8   0     1003.43     1040.85     21.39 o 
   6   8   0      124.09       90.46      3.97 o 
   8   8   0     1126.10     1116.34     13.65 o 
  10   8   0      509.35      499.77      8.58 o 
  12   8   0        6.59        6.72      3.40 o 
  14   8   0       14.93        9.54      2.76 o 
  16   8   0      956.73      932.93     13.52 o 
  18   8   0      231.80      223.53      8.96 o 
  20   8   0      166.93      142.91      7.83 o 
  22   8   0      921.78      912.81     19.07 o 
  24   8   0      100.75      108.17      9.88 o 
   1   9   0     1197.15     1150.45     12.92 o 
   3   9   0     5842.44     5949.00     63.66 o 
   5   9   0     5772.80     5860.08     56.84 o 
   7   9   0     3733.68     3746.82     42.68 o 
   9   9   0     1661.35     1644.20     21.74 o 
  11   9   0     1901.91     1801.44     23.56 o 
  13   9   0     1265.02     1245.59     21.71 o 
  15   9   0     5619.62     5539.96     72.65 o 
  17   9   0     4205.53     4148.14     56.91 o 
  19   9   0      276.89      263.41     10.09 o 
  21   9   0     1035.76     1031.57     20.75 o 
  23   9   0      867.16      852.88     19.06 o 
   0  10   0     7967.44     8050.99    100.08 o 
   2  10   0      458.27      464.81      7.47 o 
   4  10   0     1469.62     1574.86     20.43 o 
   6  10   0     4390.68     4400.11     49.62 o 
   8  10   0      737.65      682.09     14.43 o 
  10  10   0     2529.27     2459.11     35.93 o 
  12  10   0     1878.28     1834.52     29.39 o 
  14  10   0       48.41       57.09      5.57 o 
  16  10   0      890.05      888.00     18.33 o 
  18  10   0      527.43      540.97     14.22 o 
  20  10   0      310.55      341.41     11.40 o 
   1  11   0        0.49        6.27      2.44 o 
   3  11   0     1670.16     1659.47     22.25 o 
   5  11   0      269.39      250.86      8.61 o 
   7  11   0      538.11      516.57     12.53 o 
   9  11   0      549.53      500.90     12.53 o 
  11  11   0      137.60      113.30      7.11 o 
  13  11   0     2006.34     1903.77     30.69 o 
  15  11   0      198.27      215.03      9.48 o 
  17  11   0      309.92      297.98     10.83 o 
   0  12   0     4165.30     4035.00     67.47 o 
   2  12   0      332.66      337.42     10.09 o 
   4  12   0     1323.80     1310.22     22.68 o 
   6  12   0      702.65      744.44     32.16 o 
   8  12   0      283.45      283.51      9.93 o 
  10  12   0       81.50       90.00      9.73 o 
  12  12   0      631.04      569.00     14.38 o 
  14  12   0      233.56      282.50     11.03 o 
   1  13   0      532.04      541.93     13.30 o 
   3  13   0      812.03      855.90     17.62 o 
   5  13   0      886.13      944.63     18.91 o 
   7  13   0      363.90      369.27     11.61 o 
   9  13   0      173.57      182.42      9.70 o 
  11  13   0      347.98      386.44     18.06 o 
   1   1   1    13638.50    14010.25    119.41 o 
   3   1   1     2734.45     2679.19     22.79 o 
   5   1   1    15218.00    14773.48    123.52 o 
   7   1   1    12526.31    12518.62     99.65 o 
   9   1   1      796.41      952.05      8.74 o 
  11   1   1    10951.10    11413.70     88.56 o 
  13   1   1       67.17       95.72      2.79 o 
  15   1   1     3433.61     3398.53     28.51 o 
  17   1   1     2039.82     2074.76     19.75 o 
  19   1   1      246.68      277.45      5.96 o 
  21   1   1      595.04      596.59     10.27 o 
  23   1   1       30.21       28.14      3.53 o 
  25   1   1      568.22      584.53     20.46 o 
  27   1   1     1409.42     1456.68     30.19 o 
  29   1   1      284.65      279.60     19.48 o 
   0   2   1    61509.00    55697.21   2159.01 o 
   2   2   1     9984.62    10296.65     85.18 o 
   4   2   1    31535.86    30915.42    261.60 o 
   6   2   1    36584.44    36037.22    309.18 o 
   8   2   1    10263.76    10319.51    100.60 o 
  10   2   1      154.19      158.67      3.73 o 
  12   2   1     1916.42     2071.48     19.41 o 
  14   2   1     5076.17     4950.46     42.81 o 
  16   2   1    14668.83    14429.56    119.77 o 
  18   2   1     5254.73     5295.49     51.05 o 
  20   2   1     1043.86      983.75     12.04 o 
  22   2   1      120.38       85.97      4.68 o 
  24   2   1      570.28      544.93     11.45 o 
  26   2   1     4905.24     4897.36     79.62 o 
  28   2   1     2911.81     3013.48     53.95 o 
   1   3   1     3073.67     2901.31     24.98 o 
   3   3   1    10640.34    10631.13    108.53 o 
   5   3   1      220.79      283.18      3.99 o 
   7   3   1     3192.10     3284.50     29.39 o 
   9   3   1     4985.39     4849.94     46.26 o 
  11   3   1     4519.09     4544.39     39.36 o 
  13   3   1     1863.29     1733.87     16.82 o 
  15   3   1       44.93       45.02      2.68 o 
  17   3   1      725.83      727.20      9.47 o 
  19   3   1      737.68      716.35      9.64 o 
  21   3   1     2136.64     2120.10     24.23 o 
  23   3   1     1919.77     1919.55     22.83 o 
  25   3   1      293.26      316.29      7.83 o 
  27   3   1      163.89      178.13      8.86 o 
  29   3   1      567.94      643.88     18.71 o 
   0   4   1     6339.60     5852.28     69.36 o 
   2   4   1     9097.39     9033.72     83.24 o 
   4   4   1     1606.13     1586.34     17.89 o 
   6   4   1     4406.99     4733.63     41.03 o 
   8   4   1     7494.62     7539.08     64.18 o 
  10   4   1     9715.80     9705.96     82.50 o 
  12   4   1     4552.51     4501.53     44.08 o 
  14   4   1      354.82      360.08      5.97 o 
  16   4   1      122.37      125.56      6.74 o 
  18   4   1     2706.61     2669.50     26.12 o 
  20   4   1     3268.52     3253.70     34.60 o 
  22   4   1     4965.77     4963.68     50.84 o 
  24   4   1      728.80      778.80     12.50 o 
  26   4   1        0.97        6.61      3.22 o 
  28   4   1      146.66      165.86      8.16 o 
   1   5   1     6992.16     7510.35     63.47 o 
   3   5   1     4808.82     4840.86     54.56 o 
   5   5   1    22194.41    22501.52    243.32 o 
   7   5   1     5577.64     5691.96     51.02 o 
   9   5   1      128.42      110.12      3.24 o 
  11   5   1     1643.39     1707.55     16.97 o 
  13   5   1     2857.98     2929.77     29.94 o 
  15   5   1    22830.91    22659.56    190.40 o 
  17   5   1     4933.83     4997.22     45.63 o 
  19   5   1      583.56      610.53     10.32 o 
  21   5   1     1428.60     1418.83     18.42 o 
  23   5   1      219.44      248.05      7.02 o 
  25   5   1     3075.34     3014.46     37.55 o 
  27   5   1     7314.73     7451.84     83.07 o 
   0   6   1     3271.86     3241.21     60.85 o 
   2   6   1     1265.71     1316.83     14.55 o 
   4   6   1     2646.96     2903.03     28.30 o 
   6   6   1     2459.37     2774.00     28.80 o 
   8   6   1      645.55      676.19      8.36 o 
  10   6   1     2181.62     2204.63     21.15 o 
  12   6   1     1830.48     1790.37     17.74 o 
  14   6   1     1383.79     1381.43     16.62 o 
  16   6   1     7107.62     7024.41     68.01 o 
  18   6   1     4007.67     4013.65     47.04 o 
  20   6   1      140.10      139.72      5.43 o 
  22   6   1     2437.31     2421.04     31.36 o 
  24   6   1      803.47      806.32     14.67 o 
  26   6   1      888.94      907.26     16.37 o 
   1   7   1     4963.95     4984.99     44.07 o 
   3   7   1     2174.51     2183.86     23.60 o 
   5   7   1     2492.45     2490.79     28.72 o 
   7   7   1      885.34      828.91     11.01 o 
   9   7   1     2823.56     2948.11     27.79 o 
  11   7   1     2958.42     2925.80     28.10 o 
  13   7   1     1074.78     1074.37     14.08 o 
  15   7   1     2566.98     2541.18     31.62 o 
  17   7   1      675.40      659.21     12.39 o 
  19   7   1     2492.31     2499.85     31.48 o 
  21   7   1     1353.67     1375.70     21.01 o 
  23   7   1      709.83      726.22     14.04 o 
  25   7   1      448.92      447.62     11.25 o 
   0   8   1    12084.65    12323.15    148.82 o 
   2   8   1      529.04      533.49      7.42 o 
   4   8   1     1930.24     2010.26     21.93 o 
   6   8   1     5594.71     5613.59     60.74 o 
   8   8   1      609.09      558.77      8.90 o 
  10   8   1     2650.12     2684.67     32.21 o 
  12   8   1     3430.84     3352.13     39.40 o 
  14   8   1      191.67      197.38      6.77 o 
  16   8   1     1323.19     1279.97     18.95 o 
  18   8   1      557.45      561.81     11.61 o 
  20   8   1     1470.67     1493.83     22.12 o 
  22   8   1      392.50      392.11     10.29 o 
  24   8   1      483.68      503.95     14.20 o 
   1   9   1     6699.91     6600.07     58.45 o 
   3   9   1      121.21      136.57      4.42 o 
   5   9   1     2400.66     2363.99     25.32 o 
   7   9   1     1779.38     1700.95     21.62 o 
   9   9   1       39.17       48.56      4.12 o 
  11   9   1     4778.85     4455.62     52.45 o 
  13   9   1      634.77      626.83     12.01 o 
  15   9   1       69.21       70.79      5.03 o 
  17   9   1      255.39      243.46     10.55 o 
  19   9   1      362.75      344.84     11.22 o 
  21   9   1      199.23      208.07     15.29 o 
  23   9   1       42.43       53.11      6.26 o 
   0  10   1     7621.60     7627.52     96.16 o 
   2  10   1     1182.88     1201.72     13.91 o 
   4  10   1      180.08      182.04      5.03 o 
   6  10   1      272.39      249.78      6.24 o 
   8  10   1      361.01      351.19     13.22 o 
  10  10   1       93.65      105.46      5.43 o 
  12  10   1      770.67      738.58     13.47 o 
  14  10   1       37.29       44.09      5.42 o 
  16  10   1       36.55       45.81     13.55 o 
  18  10   1       77.39       82.79      6.92 o 
  20  10   1      286.91      329.05     12.00 o 
   1  11   1     3362.32     3431.77     33.26 o 
   3  11   1      737.88      737.11     10.46 o 
   5  11   1      121.73       99.88      4.87 o 
   7  11   1      482.40      484.74     10.21 o 
   9  11   1     2438.23     2466.64     36.71 o 
  11  11   1     2436.54     2434.57     36.71 o 
  13  11   1     1707.66     1672.07     27.70 o 
  15  11   1      375.33      355.38     11.61 o 
  17  11   1      206.72      197.98      9.36 o 
   0  12   1      556.49      552.10     12.74 o 
   2  12   1      876.10      900.87     12.19 o 
   4  12   1     1679.51     1699.84     23.86 o 
   6  12   1     1496.69     1474.90     24.74 o 
   8  12   1      465.18      390.72     23.48 o 
  10  12   1      999.86      987.46     19.67 o 
  12  12   1      199.18      216.51      9.36 o 
  14  12   1     1941.13     1918.14     32.20 o 
   1  13   1      534.37      549.24     13.12 o 
   3  13   1      181.42      191.54      8.40 o 
   5  13   1      537.66      504.71     13.30 o 
   7  13   1     1356.10     1418.65     25.11 o 
   9  13   1      794.63      809.40     21.69 o 
   0   0   2    54141.76    54028.33    769.73 o 
   2   0   2    12595.32    12782.15    133.81 o 
   4   0   2      188.17      228.23      5.83 o 
   6   0   2       53.78       42.44      2.58 o 
   8   0   2     4780.24     4876.57     65.07 o 
  10   0   2    11733.14    12223.02    143.29 o 
  12   0   2     2566.10     2648.51     31.97 o 
  14   0   2      455.57      475.25      8.54 o 
  16   0   2       68.83       80.17      4.89 o 
  18   0   2      722.55      646.55     13.09 o 
  20   0   2     2768.59     2733.37     44.93 o 
  22   0   2     5689.09     5578.36    127.62 o 
  24   0   2      170.59      185.10     14.61 o 
   1   1   2     3395.97     3457.98     26.71 o 
   3   1   2    12733.66    12743.87    120.06 o 
   5   1   2    32435.92    31907.96    265.93 o 
   7   1   2    25965.49    25694.06    199.17 o 
   9   1   2     8740.66     9193.28     71.51 o 
  11   1   2     1237.40     1306.81     11.37 o 
  13   1   2     2118.11     2115.84     21.11 o 
  15   1   2     2560.99     2455.75     22.53 o 
  17   1   2     6382.87     6463.56     55.62 o 
  19   1   2     3685.48     3701.56     36.32 o 
  21   1   2     1190.43     1208.52     20.39 o 
  23   1   2      861.10      800.81     23.38 o 
  25   1   2     1498.62     1454.50     43.84 o 
  27   1   2     2197.52     2191.01     60.40 o 
   0   2   2    34979.57    35183.57    798.06 o 
   2   2   2     1693.30     1688.50     15.63 o 
   4   2   2    15285.85    15117.18    129.64 o 
   6   2   2      548.22      398.67      4.63 o 
   8   2   2      957.99     1006.48     10.08 o 
  10   2   2     1077.90     1083.00     10.14 o 
  12   2   2     2273.04     2257.33     19.37 o 
  14   2   2      966.89      911.20      9.34 o 
  16   2   2     6771.29     6831.18     59.00 o 
  18   2   2      525.21      527.94      8.30 o 
  20   2   2      927.58      893.40     13.86 o 
  22   2   2      301.53      307.73      8.77 o 
  24   2   2      653.38      629.75     21.43 o 
  26   2   2      827.91      893.66     36.05 o 
  28   2   2      650.21      669.96     25.82 o 
   1   3   2    11031.57    11185.24     97.79 o 
   3   3   2     1187.38     1222.27     13.13 o 
   5   3   2      123.48      140.84      3.56 o 
   7   3   2     3612.59     4142.82     36.35 o 
   9   3   2     3866.50     3889.96     34.87 o 
  11   3   2     2350.71     2391.41     24.16 o 
  13   3   2     5838.08     6023.81     57.00 o 
  15   3   2     5240.67     5145.07     49.67 o 
  17   3   2       74.26       76.02      4.03 o 
  19   3   2     1807.20     1748.38     20.59 o 
  21   3   2     2846.08     2891.04     31.34 o 
  23   3   2     1182.57     1172.91     20.46 o 
  25   3   2      645.79      634.97     14.56 o 
  27   3   2     1489.28     1516.85     46.76 o 
  29   3   2      443.34      501.72     24.36 o 
   0   4   2     3483.65     3363.27     42.37 o 
   2   4   2     8370.73     8534.30     72.64 o 
   4   4   2    10609.62    10962.59     92.26 o 
   6   4   2     2734.18     2887.01     29.26 o 
   8   4   2      199.50      217.62      4.01 o 
  10   4   2     2540.66     2600.50     21.83 o 
  12   4   2     2016.95     2016.56     19.14 o 
  14   4   2     4907.18     4928.86     48.44 o 
  16   4   2    14854.55    14701.18    137.94 o 
  18   4   2      429.74      454.74      9.96 o 
  20   4   2      665.86      669.36     10.82 o 
  22   4   2     1010.09     1046.92     14.74 o 
  24   4   2      106.08      105.67      5.97 o 
  26   4   2     3841.45     3840.42     55.81 o 
  28   4   2     2066.94     2123.79     58.45 o 
   1   5   2     2334.72     2332.88     21.74 o 
   3   5   2      795.55      884.28     10.94 o 
   5   5   2     2643.67     2860.67     26.10 o 
   7   5   2      342.32      294.63      5.71 o 
   9   5   2      287.00      306.15      5.03 o 
  11   5   2      158.56      149.02      3.93 o 
  13   5   2     1065.37     1115.72     13.90 o 
  15   5   2     2677.43     2655.41     28.37 o 
  17   5   2      421.17      442.05      8.24 o 
  19   5   2     1004.04      996.90     15.91 o 
  21   5   2        6.07       11.86      3.53 o 
  23   5   2       23.75       27.08      4.15 o 
  25   5   2      358.86      358.09      9.75 o 
  27   5   2     1182.61     1252.83     20.22 o 
   0   6   2     3108.07     3197.11     41.62 o 
   2   6   2      776.54      736.93      8.74 o 
   4   6   2     1649.02     1810.72     17.75 o 
   6   6   2     5005.34     5062.19     44.19 o 
   8   6   2     1947.20     1972.11     23.48 o 
  10   6   2      550.47      525.74      7.38 o 
  12   6   2      517.19      489.45      8.17 o 
  14   6   2     1297.00     1292.58     18.20 o 
  16   6   2     1067.75     1053.78     16.03 o 
  18   6   2     1551.51     1548.75     21.62 o 
  20   6   2      670.99      658.20     12.72 o 
  22   6   2      506.93      499.06     11.16 o 
  24   6   2      206.10      198.59      7.95 o 
  26   6   2     1053.23     1043.09     17.83 o 
   1   7   2     6811.54     6739.04     58.99 o 
   3   7   2      383.17      401.88      6.25 o 
   5   7   2      914.32      937.30     10.71 o 
   7   7   2      355.78      425.79      6.42 o 
   9   7   2     1718.42     1841.79     22.98 o 
  11   7   2     6014.67     5658.63     58.39 o 
  13   7   2      744.61      766.67     12.87 o 
  15   7   2      678.78      679.30     12.87 o 
  17   7   2      406.25      410.76      9.69 o 
  19   7   2     1146.35     1153.59     17.97 o 
  21   7   2     2072.88     2050.10     28.07 o 
  23   7   2      809.28      786.51     14.91 o 
  25   7   2       73.33       83.43      7.63 o 
   0   8   2     2481.83     2424.34     33.75 o 
   2   8   2     1693.05     1664.71     17.10 o 
   4   8   2     6936.36     7062.38     61.70 o 
   6   8   2     7016.31     6814.75     59.89 o 
   8   8   2     5477.34     5419.79     48.10 o 
  10   8   2      589.28      587.91      9.49 o 
  12   8   2       65.97       61.92      4.49 o 
  14   8   2      941.51      926.29     17.86 o 
  16   8   2     5714.11     5649.13     62.88 o 
  18   8   2     1379.77     1364.96     20.42 o 
  20   8   2     1402.84     1320.99     20.28 o 
  22   8   2      985.72     1037.08     17.71 o 
  24   8   2      103.05      107.00      6.75 o 
   1   9   2      865.68      848.17     10.93 o 
   3   9   2     1068.50     1101.04     12.91 o 
   5   9   2     1318.21     1339.20     15.09 o 
   7   9   2     2270.37     2308.97     25.33 o 
   9   9   2      278.77      235.85     10.63 o 
  11   9   2      158.11      170.60      7.67 o 
  13   9   2     2241.74     2110.79     27.85 o 
  15   9   2      294.65      311.31      8.86 o 
  17   9   2     1520.29     1505.78     23.90 o 
  19   9   2      700.86      683.75     13.60 o 
  21   9   2       33.60       38.93      4.88 o 
   0  10   2    10663.28    10497.36    130.84 o 
   2  10   2     1636.14     1609.73     17.76 o 
   4  10   2      251.99      250.76      6.90 o 
   6  10   2      165.58      175.44      5.72 o 
   8  10   2      720.95      766.58     13.61 o 
  10  10   2     4210.42     4204.59     56.21 o 
  12  10   2     3679.76     3583.66     42.81 o 
  14  10   2      512.94      512.70     11.17 o 
  16  10   2      541.35      581.55     12.25 o 
  18  10   2      462.44      479.15     11.52 o 
  20  10   2     2978.79     3053.74     46.41 o 
   1  11   2     1741.63     1682.24     18.82 o 
   3  11   2     1094.30     1106.29     13.85 o 
   5  11   2     3033.78     3033.60     32.75 o 
   7  11   2     1855.62     1801.70     24.82 o 
   9  11   2       51.09       49.84      5.62 o 
  11  11   2     2284.40     2132.62     55.04 o 
  13  11   2       78.87       86.19      5.81 o 
  15  11   2     1434.89     1498.92     31.32 o 
  17  11   2     1816.94     1790.60     32.38 o 
   0  12   2      454.69      466.38     11.78 o 
   2  12   2      891.73      916.08     13.68 o 
   4  12   2      450.90      412.00      9.98 o 
   6  12   2      450.35      456.09     10.59 o 
   8  12   2       14.64       11.25      3.78 o 
  10  12   2      295.46      290.73     17.35 o 
  12  12   2       45.72       52.09      7.58 o 
  14  12   2      171.86      170.87      8.96 o 
   1  13   2     1124.42     1161.49     19.89 o 
   3  13   2       58.76       49.46      4.98 o 
   5  13   2     2101.26     2182.45     34.30 o 
   7  13   2      424.26      431.92     12.94 o 
   1   1   3    14717.17    14463.82    112.03 o 
   3   1   3     1396.10     1308.02     11.71 o 
   5   1   3     2073.28     2254.62     23.00 o 
   7   1   3     5778.66     6024.38     74.61 o 
   9   1   3     6973.52     6957.10     65.48 o 
  11   1   3     6511.93     6409.68     53.48 o 
  13   1   3     4440.54     4474.51     38.55 o 
  15   1   3      824.02      847.39      9.87 o 
  17   1   3      142.89      141.18      5.12 o 
  19   1   3     4974.30     4951.08     53.98 o 
  21   1   3     2817.97     2871.87     50.29 o 
  23   1   3     2017.97     1985.61     57.97 o 
  25   1   3      116.46      120.80     13.64 o 
  27   1   3       98.90      109.11     13.64 o 
   0   2   3    16204.99    16648.75    195.87 o 
   2   2   3      787.64      766.16      8.28 o 
   4   2   3      794.67      797.08      9.06 o 
   6   2   3     1484.25     1449.54     15.67 o 
   8   2   3      254.14      301.50      4.74 o 
  10   2   3     3089.19     3071.36     27.79 o 
  12   2   3     2230.08     2200.66     22.24 o 
  14   2   3     1905.56     1876.80     19.95 o 
  16   2   3      825.90      772.86     11.74 o 
  18   2   3      565.99      557.16     10.05 o 
  20   2   3     1226.31     1199.89     19.03 o 
  22   2   3     1003.24     1036.57     34.10 o 
  26   2   3     1326.98     1386.31     42.87 o 
  28   2   3       21.78       17.54      8.77 o 
   1   3   3    29380.20    30512.21    225.65 o 
   3   3   3     1690.27     1550.75     14.49 o 
   5   3   3     2214.12     2235.96     22.99 o 
   7   3   3     3071.24     3276.87     31.70 o 
   9   3   3     2839.60     2875.33     26.60 o 
  11   3   3    16091.32    16329.00    150.18 o 
  13   3   3     5496.52     5453.72     53.68 o 
  15   3   3     2803.30     2877.24     30.33 o 
  17   3   3      952.08      960.87     14.08 o 
  19   3   3     2617.92     2534.04     31.29 o 
  21   3   3     2197.10     2205.86     31.41 o 
  23   3   3     1793.30     1825.53     33.79 o 
  25   3   3     1588.93     1517.83     46.76 o 
  27   3   3      564.84      644.93     28.25 o 
   0   4   3       31.23       73.72      3.94 o 
   2   4   3     4349.00     4488.01     39.77 o 
   4   4   3     2245.79     2490.27     25.24 o 
   6   4   3      840.70      937.04     13.02 o 
   8   4   3      296.80      300.32      6.75 o 
  10   4   3     3060.31     3012.66     27.54 o 
  12   4   3      967.71      918.73     12.09 o 
  14   4   3       40.93       51.32      3.26 o 
  16   4   3     2560.40     2545.39     30.86 o 
  18   4   3     1018.67     1005.67     15.36 o 
  20   4   3      215.87      211.59      8.20 o 
  22   4   3     2504.30     2498.21     31.79 o 
  24   4   3       72.01       74.51      5.98 o 
  26   4   3      124.93      148.08     15.59 o 
   1   5   3      910.36      979.09     10.92 o 
   3   5   3     3469.22     3419.86     31.15 o 
   5   5   3     2249.37     2172.86     25.10 o 
   7   5   3     1463.92     1524.75     20.20 o 
   9   5   3       74.68       72.23      3.81 o 
  11   5   3      221.49      173.71      5.12 o 
  13   5   3      799.57      804.14     12.72 o 
  15   5   3     6449.37     6380.51     68.83 o 
  17   5   3      794.18      795.61     13.59 o 
  19   5   3      150.12      152.24      8.23 o 
  21   5   3      771.72      741.37     13.67 o 
  23   5   3      294.47      311.38      9.13 o 
  25   5   3     1425.93     1441.93     22.25 o 
   0   6   3    12590.31    12594.40    151.66 o 
   2   6   3    10961.68    11032.25     95.78 o 
   4   6   3      554.52      496.83      7.70 o 
   6   6   3     2348.80     2476.61     25.57 o 
   8   6   3     4369.97     4455.04     44.14 o 
  10   6   3    12413.12    12257.07    126.95 o 
  12   6   3     9156.90     9078.77     86.71 o 
  14   6   3      351.88      351.76      8.47 o 
  16   6   3      414.25      415.83     21.19 o 
  18   6   3     1200.19     1159.93     17.59 o 
  20   6   3     3675.74     3619.45     43.39 o 
  22   6   3     7011.11     6937.98     78.43 o 
  24   6   3     1980.36     2005.63     28.12 o 
   1   7   3     1010.16      986.23     11.59 o 
   3   7   3      242.07      258.52      5.28 o 
   5   7   3      537.11      493.16      7.47 o 
   7   7   3     2290.88     2351.48     28.60 o 
   9   7   3       33.11       50.95      3.58 o 
  11   7   3     1045.33      943.03     14.19 o 
  13   7   3      125.33      103.42      4.62 o 
  15   7   3     1184.50     1126.80     17.27 o 
  17   7   3      579.48      577.50     11.78 o 
  19   7   3      266.97      259.93      8.35 o 
  21   7   3      104.24      106.67      6.39 o 
  23   7   3       40.50       46.35      5.27 o 
   0   8   3     4461.42     4486.71     57.93 o 
   2   8   3     3031.32     3071.26     29.43 o 
   4   8   3     1110.30     1078.65     12.75 o 
   6   8   3     6120.90     5892.00     58.28 o 
   8   8   3      998.39      951.35     15.61 o 
  10   8   3      264.10      271.51      6.56 o 
  12   8   3      330.18      294.66      9.36 o 
  14   8   3     3353.92     3292.56     39.90 o 
  16   8   3      564.29      576.29     12.94 o 
  18   8   3     2522.33     2486.29     32.20 o 
  20   8   3     1117.90     1138.03     18.84 o 
  22   8   3      817.31      858.75     16.13 o 
   1   9   3     3299.72     3220.53     30.95 o 
   3   9   3     1157.99     1172.14     15.42 o 
   5   9   3     2635.72     2639.18     28.92 o 
   7   9   3     1643.04     1637.43     19.94 o 
   9   9   3      820.33      824.89     13.82 o 
  11   9   3     2711.14     2544.23     31.99 o 
  13   9   3      328.27      335.61     20.95 o 
  15   9   3     1568.04     1545.95     22.58 o 
  17   9   3     2641.09     2570.95     33.67 o 
  19   9   3      274.19      301.70      9.45 o 
  21   9   3      565.35      600.44     13.57 o 
   0  10   3     1950.91     1941.31     29.06 o 
   2  10   3     1521.16     1507.70     19.07 o 
   4  10   3      191.86      191.22      6.16 o 
   6  10   3       82.48      102.82      5.04 o 
   8  10   3      472.21      466.68      9.27 o 
  10  10   3      861.12      849.63     17.24 o 
  12  10   3      962.91      950.52     16.27 o 
  14  10   3      602.07      611.95     12.77 o 
  16  10   3      296.23      305.91      9.45 o 
  18  10   3      556.42      578.19     15.05 o 
   1  11   3       24.03       27.48      3.56 o 
   3  11   3      164.75      198.60      6.26 o 
   5  11   3     1207.57     1252.46     17.16 o 
   7  11   3      165.90      162.93      8.72 o 
   9  11   3      397.81      407.44     10.21 o 
  11  11   3      227.36      205.22      9.00 o 
  13  11   3      313.70      290.90     10.93 o 
  15  11   3     1398.25     1454.22     22.50 o 
   0  12   3      367.15      376.36     13.73 o 
   2  12   3      243.67      251.98      8.26 o 
   4  12   3     5548.27     5571.42     57.59 o 
   6  12   3     2124.61     2131.00     29.34 o 
   8  12   3      698.59      697.54     13.88 o 
  10  12   3       90.28      109.43      6.69 o 
  12  12   3      234.28      252.00      9.28 o 
   1  13   3     1176.56     1228.48     19.48 o 
   3  13   3        9.96        9.48      4.67 o 
   5  13   3      319.92      314.51     11.43 o 
   0   0   4    15359.56    16164.74    233.53 o 
   2   0   4    10934.95    11465.47    118.10 o 
   4   0   4     2251.57     2315.85     29.80 o 
   6   0   4     9634.47     9526.28    113.61 o 
   8   0   4     1418.01     1501.67     27.20 o 
  10   0   4     6130.32     6003.76     89.55 o 
  12   0   4     8350.95     8318.14    122.96 o 
  14   0   4     8365.26     8463.35    126.06 o 
  16   0   4     1242.90     1219.10     23.01 o 
  18   0   4     1449.13     1533.42     41.89 o 
  20   0   4     3081.04     3039.55     76.96 o 
  22   0   4     2944.00     3044.42     75.99 o 
  24   0   4     1294.11     1344.42     41.89 o 
  26   0   4     2746.70     2705.40     72.09 o 
   1   1   4      816.84      914.17      9.44 o 
   3   1   4    10898.46    11295.55     88.41 o 
   5   1   4     6729.95     6521.23     52.28 o 
   7   1   4     8839.00     9073.92     84.77 o 
   9   1   4     2086.03     2053.26     23.86 o 
  11   1   4       77.95      100.15      4.45 o 
  13   1   4     1934.64     1907.22     23.96 o 
  15   1   4     3975.76     3918.20     38.69 o 
  17   1   4     7941.56     8035.01     99.74 o 
  19   1   4      185.40      193.24      7.74 o 
  21   1   4      645.30      672.64     24.84 o 
  23   1   4      392.09      388.09     14.11 o 
  25   1   4     1737.67     1757.01     36.51 o 
  27   1   4     1983.57     1930.47     39.95 o 
   0   2   4    14240.47    14736.35    175.29 o 
   2   2   4      141.67       90.47      2.92 o 
   4   2   4     5624.51     5894.67     50.82 o 
   6   2   4      984.15      934.38     10.46 o 
   8   2   4      151.18      164.95      4.41 o 
  10   2   4      197.54      219.06      5.64 o 
  12   2   4     2003.86     2045.44     24.57 o 
  14   2   4     2042.07     2040.35     24.76 o 
  16   2   4     6696.88     6646.44     71.15 o 
  18   2   4      224.34      227.53      8.40 o 
  20   2   4      366.90      363.15     10.27 o 
  22   2   4      470.01      440.81     19.97 o 
  24   2   4      488.90      479.16     16.18 o 
  26   2   4     1577.26     1634.73     49.68 o 
   1   3   4     7428.29     7403.79     62.94 o 
   3   3   4      178.55      187.53      3.52 o 
   5   3   4     1853.91     1770.58     19.24 o 
   7   3   4      659.64      683.02      9.93 o 
   9   3   4     3491.99     3448.82     39.32 o 
  11   3   4     4773.02     4795.60     60.36 o 
  13   3   4     2496.19     2508.42     29.90 o 
  15   3   4     4736.30     4638.88     50.60 o 
  17   3   4      452.02      456.34      9.19 o 
  19   3   4     1217.25     1153.59     16.97 o 
  21   3   4     2552.61     2510.38     45.09 o 
  23   3   4     1921.69     1814.96     52.61 o 
  25   3   4      884.24      872.90     33.12 o 
   0   4   4      932.71      983.26     14.76 o 
   2   4   4     2018.98     2094.82     20.18 o 
   4   4   4     8984.46     9032.52     78.33 o 
   6   4   4    12337.76    12477.37    107.36 o 
   8   4   4     3382.89     3294.21     33.79 o 
  10   4   4     1441.84     1389.44     16.88 o 
  12   4   4      134.33      121.28      5.52 o 
  14   4   4     2387.16     2286.83     24.76 o 
  16   4   4     1776.49     1757.37     23.38 o 
  18   4   4     2695.72     2679.25     40.22 o 
  20   4   4      792.41      778.59     15.67 o 
  22   4   4      498.48      489.08     15.80 o 
  26   4   4     1545.23     1509.06     47.74 o 
   1   5   4     1016.10      936.93     10.77 o 
   3   5   4     4323.03     4471.34     44.09 o 
   5   5   4     2187.26     2137.42     23.96 o 
   7   5   4     2524.28     2575.52     31.17 o 
   9   5   4     1439.61     1424.64     19.22 o 
  11   5   4     1689.00     1544.81     27.22 o 
  13   5   4      570.29      606.78     10.97 o 
  15   5   4     1867.20     1835.77     24.14 o 
  17   5   4     1155.56     1183.74     17.93 o 
  19   5   4      527.21      532.25     11.81 o 
  21   5   4      930.94      904.06     15.69 o 
  23   5   4      673.09      680.95     25.33 o 
  25   5   4      562.74      569.92     26.30 o 
   0   6   4     6397.26     6093.50     76.68 o 
   2   6   4      615.05      607.51      8.49 o 
   4   6   4     2156.74     2157.25     26.17 o 
   6   6   4     5296.50     5148.57     51.32 o 
   8   6   4     1036.90      971.48     15.09 o 
  10   6   4     1056.49     1023.63     15.54 o 
  12   6   4     1309.03     1235.48     20.20 o 
  14   6   4      649.59      642.30     12.12 o 
  16   6   4     1052.67     1052.13     16.86 o 
  18   6   4     1193.63     1187.34     18.66 o 
  20   6   4      307.70      312.58      9.18 o 
  22   6   4      177.22      181.32      7.78 o 
  24   6   4       31.59       27.88      6.89 o 
   1   7   4     4969.95     4897.21     44.54 o 
   3   7   4      349.10      367.78      7.84 o 
   5   7   4      454.14      449.65      8.53 o 
   7   7   4      310.67      301.14      7.20 o 
   9   7   4     1563.37     1542.62     21.78 o 
  11   7   4     3822.14     3651.70     42.84 o 
  13   7   4      470.71      475.72     11.56 o 
  15   7   4      535.13      534.26     11.14 o 
  17   7   4      591.76      591.86     12.33 o 
  19   7   4      997.67      995.08     17.11 o 
  21   7   4     1378.19     1395.00     21.85 o 
  23   7   4      455.79      468.65     11.80 o 
   0   8   4     3142.53     3072.13     42.36 o 
   2   8   4      190.85      191.11      5.90 o 
   4   8   4     2344.56     2360.84     26.75 o 
   6   8   4     2681.35     2697.92     30.14 o 
   8   8   4      146.75      141.34      5.52 o 
  10   8   4      183.98      204.98      7.12 o 
  12   8   4      532.80      538.54     11.04 o 
  14   8   4     3320.70     3269.06     57.85 o 
  16   8   4     1311.41     1264.13     20.05 o 
  18   8   4     1459.96     1454.27     22.45 o 
  20   8   4      152.18      159.27      7.60 o 
   1   9   4      625.34      631.71     11.93 o 
   3   9   4      459.19      482.22      9.22 o 
   5   9   4      919.52      916.76     13.58 o 
   7   9   4     1331.02     1295.96     17.24 o 
   9   9   4      302.28      324.46      8.96 o 
  11   9   4     1369.69     1317.41     19.57 o 
  13   9   4     1070.04     1033.53     20.62 o 
  15   9   4       59.07       58.00      7.90 o 
  17   9   4      772.18      742.29     14.68 o 
  19   9   4      203.62      221.66      8.56 o 
   0  10   4     6600.84     6544.00    102.99 o 
   2  10   4     1189.38     1205.25     18.50 o 
   4  10   4      452.17      408.37     12.88 o 
   6  10   4      543.96      525.91     10.01 o 
   8  10   4     2280.63     2304.36     27.08 o 
  10  10   4     4787.14     4751.05     56.49 o 
  12  10   4     2975.80     2953.12     43.49 o 
  14  10   4       30.77       38.45      5.98 o 
  16  10   4       60.05       78.14      8.96 o 
   1  11   4      499.03      491.00     11.06 o 
   3  11   4      984.78     1020.29     17.16 o 
   5  11   4     1190.49     1207.83     19.23 o 
   7  11   4     1059.57     1099.13     16.36 o 
   9  11   4      690.67      695.94     18.70 o 
  11  11   4      569.88      601.94     13.14 o 
  13  11   4      138.92      141.63      7.54 o 
   0  12   4      218.20      225.15     13.15 o 
   2  12   4      160.23      149.01      7.15 o 
   4  12   4      181.01      186.98      7.75 o 
   6  12   4       42.07       59.54      6.55 o 
   8  12   4       19.21       22.25      4.73 o 
   1   1   5     2571.82     2510.10     21.80 o 
   3   1   5      730.03      789.98      8.81 o 
   5   1   5      374.22      384.14      5.58 o 
   7   1   5      323.88      321.47      8.93 o 
   9   1   5     4145.67     4178.16     37.57 o 
  11   1   5     3460.71     3367.89     38.11 o 
  13   1   5      193.16      204.89      6.20 o 
  15   1   5     2745.58     2716.59     37.68 o 
  17   1   5     1309.76     1328.60     22.28 o 
  19   1   5     1670.40     1654.62     32.72 o 
  21   1   5     2950.92     2984.91     52.70 o 
  23   1   5     1201.86     1184.35     27.55 o 
  25   1   5      451.76      484.38     17.22 o 
   0   2   5     4206.53     3990.59     49.83 o 
   2   2   5      992.98      939.85     10.31 o 
   4   2   5     8418.02     8508.10     73.42 o 
   6   2   5    15934.47    16045.39    125.54 o 
   8   2   5     3017.69     2925.59     27.13 o 
  10   2   5     3008.36     2979.87     34.21 o 
  12   2   5     1583.70     1554.86     19.80 o 
  14   2   5     5122.76     5051.80     65.62 o 
  16   2   5     3464.93     3447.87     47.06 o 
  18   2   5     4954.32     5012.95     66.93 o 
  20   2   5     2895.91     2894.68     54.56 o 
  22   2   5     1020.88      975.96     23.76 o 
  24   2   5      521.50      543.41     17.56 o 
   1   3   5     2466.70     2568.38     23.63 o 
   3   3   5     2362.37     2419.97     23.26 o 
   5   3   5      721.02      729.10     10.15 o 
   7   3   5      876.68      869.33     12.01 o 
   9   3   5     3287.53     3315.57     39.21 o 
  11   3   5      801.97      783.16     14.60 o 
  13   3   5      733.03      741.00     14.60 o 
  15   3   5      625.05      637.78     13.68 o 
  17   3   5      208.84      212.98      8.44 o 
  19   3   5      998.82      990.04     18.54 o 
  21   3   5     1118.00     1138.32     21.36 o 
  23   3   5      725.59      699.49     29.23 o 
  25   3   5       75.64       72.09     11.69 o 
   0   4   5     2989.77     2801.30     48.56 o 
   2   4   5     2664.56     2695.54     28.52 o 
   4   4   5       37.76       31.09      2.79 o 
   6   4   5     1818.16     1831.16     20.53 o 
   8   4   5     1642.31     1720.73     19.92 o 
  10   4   5     2423.12     2355.48     29.07 o 
  12   4   5     2112.25     2079.58     31.11 o 
  14   4   5      102.20      107.56      6.79 o 
  16   4   5      120.57      110.31      6.75 o 
  18   4   5     1009.56      993.62     23.07 o 
  20   4   5     1358.56     1361.85     29.60 o 
  22   4   5     1818.75     1797.67     43.35 o 
  24   4   5      236.61      252.32     18.51 o 
   1   5   5     2894.31     2881.54     34.10 o 
   3   5   5     3858.70     3912.89     44.20 o 
   5   5   5    12994.57    13105.18    138.33 o 
   7   5   5     7893.03     7778.77     84.51 o 
   9   5   5      303.88      299.83      8.03 o 
  11   5   5      877.07      856.45     16.12 o 
  13   5   5      730.80      701.93     17.91 o 
  15   5   5     5545.41     5431.07    155.39 o 
  17   5   5     4245.66     4186.77     92.06 o 
  19   5   5      451.65      436.45     15.49 o 
  21   5   5      124.78      141.09      9.97 o 
  23   5   5       86.90       97.79      9.28 o 
   0   6   5      631.12      626.46     36.05 o 
   2   6   5     6438.56     6581.33     72.33 o 
   4   6   5      130.41      141.07      5.48 o 
   6   6   5      801.97      780.73     11.75 o 
   8   6   5      783.31      796.77     12.19 o 
  10   6   5     2124.19     2092.92     24.29 o 
  12   6   5     1014.19     1030.91     16.90 o 
  14   6   5     1171.25     1122.57     21.17 o 
  16   6   5       16.43       12.18      4.80 o 
  18   6   5     1414.64     1366.83     30.31 o 
  20   6   5      428.09      422.04     15.11 o 
  22   6   5     1932.48     1933.27     39.61 o 
   1   7   5     3549.51     3464.51     40.79 o 
   3   7   5     3276.64     3320.11     35.29 o 
   5   7   5      563.06      559.60      9.93 o 
   7   7   5      260.84      251.21      6.88 o 
   9   7   5     1046.05     1068.88     15.28 o 
  11   7   5     3317.37     3119.21     34.49 o 
  13   7   5      929.03      971.77     16.15 o 
  15   7   5     3769.09     3581.90     51.53 o 
  17   7   5     1261.58     1256.81     23.78 o 
  19   7   5      245.05      256.86     14.55 o 
   0   8   5     7081.04     6843.46    107.81 o 
   2   8   5      127.16      122.47      6.53 o 
   4   8   5     1656.71     1684.34     20.74 o 
   6   8   5     2655.73     2662.85     29.97 o 
   8   8   5      149.39      138.81      5.80 o 
  10   8   5     2031.82     1954.29     24.03 o 
  12   8   5     2185.08     2102.28     32.94 o 
  14   8   5      445.32      463.61     13.30 o 
  16   8   5     2160.27     2233.38     35.99 o 
  18   8   5      637.99      601.53     15.89 o 
   1   9   5      228.15      220.49      7.64 o 
   3   9   5      478.40      464.12     10.70 o 
   5   9   5       30.71       35.83      4.49 o 
   7   9   5       38.36       36.25      4.08 o 
   9   9   5     1232.27     1233.91     17.49 o 
  11   9   5      277.27      328.78      8.42 o 
  13   9   5      494.93      505.87     12.28 o 
  15   9   5      519.13      555.25     14.97 o 
   0  10   5      304.63      289.97     12.73 o 
   2  10   5      126.14      133.49      8.30 o 
   4  10   5      655.18      640.59     13.14 o 
   6  10   5      382.31      394.57     10.33 o 
   8  10   5      449.27      453.00      9.90 o 
  10  10   5      189.47      205.52      8.39 o 
  12  10   5      239.16      235.80      8.86 o 
   1  11   5      429.09      439.76     11.08 o 
   3  11   5      617.90      624.70     13.14 o 
   5  11   5      932.12      981.70     17.04 o 
   7  11   5      549.56      635.35     13.48 o 
   9  11   5     1802.34     1765.20     30.18 o 
   0   0   6    23703.62    23727.20    350.25 o 
   2   0   6     2584.64     2470.61     33.52 o 
   4   0   6     2306.76     2254.61     30.89 o 
   6   0   6      576.77      536.48     10.83 o 
   8   0   6     6536.42     6579.88     81.73 o 
  10   0   6    11816.12    11862.66    146.22 o 
  12   0   6     9927.74     9980.83    120.91 o 
  14   0   6      178.25      182.11      9.28 o 
  16   0   6     2275.02     2191.01     56.50 o 
  18   0   6      867.49      844.64     29.23 o 
  20   0   6    12224.81    11998.44    261.09 o 
  22   0   6     4224.19     4296.29    105.22 o 
   1   1   6     1177.27     1246.20     13.61 o 
   3   1   6      434.77      465.85      6.58 o 
   5   1   6      221.77      225.25      4.99 o 
   7   1   6      639.96      661.24      8.84 o 
   9   1   6      792.85      786.98     11.32 o 
  11   1   6      258.62      252.29      6.26 o 
  13   1   6     2254.78     2278.04     28.49 o 
  15   1   6      150.81      131.98      7.11 o 
  17   1   6     1083.11     1072.54     24.45 o 
  19   1   6      339.03      316.46     13.09 o 
  21   1   6      842.24      820.29     22.04 o 
  23   1   6       83.90       89.74      8.96 o 
   0   2   6     2185.61     2132.27     29.55 o 
   2   2   6     1988.69     1940.68     19.22 o 
   4   2   6     1015.91      979.82     12.95 o 
   6   2   6      768.03      729.63     11.05 o 
   8   2   6      456.29      427.60      8.01 o 
  10   2   6      297.33      291.29      6.60 o 
  12   2   6     1211.19     1209.88     15.30 o 
  14   2   6     2301.46     2301.44     35.90 o 
  16   2   6     1102.13     1105.87     19.87 o 
  18   2   6      339.15      354.41     10.86 o 
  20   2   6       58.53       57.17      7.21 o 
  22   2   6       73.44       83.67      8.59 o 
   1   3   6     5767.54     5702.47     63.55 o 
   3   3   6      385.97      390.07      7.59 o 
   5   3   6     4979.98     4936.42     48.95 o 
   7   3   6     2684.89     2590.73     27.69 o 
   9   3   6     3676.71     3683.82     42.49 o 
  11   3   6     4523.66     4440.35     50.64 o 
  13   3   6     1392.86     1369.56     22.87 o 
  15   3   6      294.41      294.02      9.56 o 
  17   3   6      724.27      741.09     15.54 o 
  19   3   6     1587.55     1570.38     26.03 o 
  21   3   6     2800.33     2883.29     53.03 o 
   0   4   6      828.88      795.95     18.93 o 
   2   4   6     5550.20     5632.64     63.07 o 
   4   4   6     1297.23     1303.64     18.75 o 
   6   4   6      545.91      522.15     10.46 o 
   8   4   6      216.96      213.48      6.12 o 
  10   4   6     2695.01     2694.31     29.35 o 
  12   4   6     1678.29     1660.39     22.75 o 
  14   4   6      185.70      186.60      8.24 o 
  16   4   6      924.15      919.51     17.98 o 
  18   4   6      370.67      373.21     11.22 o 
  20   4   6      357.08      330.91     14.61 o 
   1   5   6      645.29      669.15     12.18 o 
   3   5   6     1223.94     1225.04     18.51 o 
   5   5   6      495.38      483.35     10.23 o 
   7   5   6      199.92      197.26      7.05 o 
   9   5   6      867.94      861.49     14.73 o 
  11   5   6      174.72      193.81      7.31 o 
  13   5   6      930.37      918.35     18.00 o 
  15   5   6      201.87      192.62     15.10 o 
  17   5   6      489.18      463.07     16.18 o 
  19   5   6      375.31      371.75     14.61 o 
   0   6   6      178.64      186.06     12.66 o 
   2   6   6       74.52       80.64      5.22 o 
   4   6   6     2599.11     2560.47     32.39 o 
   6   6   6     4214.28     4110.93     48.34 o 
   8   6   6     1222.66     1166.34     17.90 o 
  10   6   6      496.40      486.08     12.80 o 
  12   6   6       20.77       29.63      4.25 o 
  14   6   6      568.61      557.77     14.24 o 
  16   6   6     2324.23     2259.50     53.58 o 
  18   6   6      619.75      604.05     18.93 o 
   1   7   6     3041.69     3043.84     37.51 o 
   3   7   6      634.56      609.08     12.41 o 
   5   7   6     1275.11     1254.27     19.36 o 
   7   7   6       51.98       45.41      4.61 o 
   9   7   6     2915.46     2840.17     36.53 o 
  11   7   6     2033.35     2075.82     28.25 o 
  13   7   6      921.35      877.73     15.81 o 
  15   7   6      441.40      408.32     12.55 o 
  17   7   6      168.78      169.42     11.35 o 
   0   8   6      259.63      231.63     11.35 o 
   2   8   6      246.74      252.93      8.13 o 
   4   8   6      270.79      288.54      8.64 o 
   6   8   6       60.08       77.60      5.71 o 
   8   8   6       70.30       87.80      5.92 o 
  10   8   6      324.89      306.89      9.35 o 
  12   8   6      350.62      349.66     10.08 o 
  14   8   6      729.40      758.08     14.84 o 
   1   9   6     1196.24     1193.38     19.48 o 
   3   9   6     1504.89     1512.46     22.77 o 
   5   9   6     3456.42     3379.78     42.25 o 
   7   9   6     1408.72     1383.48     21.31 o 
   9   9   6     1073.35     1104.95     18.74 o 
  11   9   6      615.15      653.31     12.44 o 
  13   9   6     1429.15     1421.51     23.01 o 
   0  10   6     1823.24     1856.38     37.54 o 
   2  10   6      106.27      105.19      6.56 o 
   4  10   6      320.73      350.32     10.05 o 
   6  10   6     1238.44     1285.25     28.76 o 
   8  10   6      128.10      153.55      7.54 o 
   1   1   7      110.63      136.47      4.44 o 
   3   1   7      262.79      277.77      6.45 o 
   5   1   7     2399.88     2357.98     26.03 o 
   7   1   7     2018.29     1979.22     22.54 o 
   9   1   7      609.17      632.03     10.35 o 
  11   1   7      450.86      453.73      9.74 o 
  13   1   7      869.24      870.78     16.87 o 
  15   1   7      209.48      211.66      8.61 o 
  17   1   7     1022.74     1029.60     24.45 o 
  19   1   7      713.17      709.72     19.98 o 
   0   2   7      204.55      188.48      9.28 o 
   2   2   7     1072.88     1080.37     16.29 o 
   4   2   7     3549.55     3437.76     36.21 o 
   6   2   7     3667.04     3731.60     43.09 o 
   8   2   7      686.47      669.17     12.04 o 
  10   2   7      212.24      200.46      9.42 o 
  12   2   7      354.53      366.63      9.13 o 
  14   2   7     2470.20     2499.12     31.16 o 
  16   2   7     4152.10     4132.30     57.18 o 
  18   2   7     1464.41     1420.62     30.65 o 
  20   2   7      263.67      266.61     12.73 o 
   1   3   7     2219.83     2255.52     28.73 o 
   3   3   7      373.87      359.10     10.26 o 
   5   3   7      408.65      450.59      9.86 o 
   7   3   7      131.57      130.10      5.96 o 
   9   3   7      738.23      750.87     15.55 o 
  11   3   7      767.22      782.41     13.74 o 
  13   3   7     2335.25     2383.95     30.68 o 
  15   3   7      138.95      143.84      6.69 o 
  17   3   7      228.77      247.72      8.28 o 
  19   3   7       74.79       59.80      7.90 o 
   0   4   7     2267.50     2222.76     51.15 o 
   2   4   7     3201.80     3180.00     38.96 o 
   4   4   7      253.44      244.05      9.14 o 
   6   4   7      320.27      317.26     11.39 o 
   8   4   7      656.82      680.35     13.02 o 
  10   4   7     2856.63     2823.99     40.67 o 
  12   4   7     1210.53     1246.92     22.31 o 
  14   4   7      980.31      993.53     19.49 o 
  16   4   7      221.17      213.79      8.15 o 
  18   4   7      871.25      901.70     16.55 o 
   1   5   7       94.03       90.77      5.59 o 
   3   5   7      644.38      662.48     12.65 o 
   5   5   7     7544.12     7322.00     81.82 o 
   7   5   7     2456.12     2397.42     31.17 o 
   9   5   7       67.51       64.77      5.22 o 
  11   5   7      407.37      398.15     11.81 o 
  13   5   7      252.86      276.83     10.30 o 
  15   5   7     3278.91     3300.53     47.62 o 
  17   5   7     1259.25     1275.11     29.13 o 
   0   6   7      281.48      330.36     13.09 o 
   2   6   7     2435.47     2387.10     31.29 o 
   4   6   7     1568.10     1538.25     22.41 o 
   6   6   7     1647.21     1601.76     23.13 o 
   8   6   7        4.87        4.90      3.76 o 
  10   6   7     1495.15     1460.84     22.16 o 
  12   6   7      918.46      920.83     19.31 o 
  14   6   7       77.31       81.79      7.11 o 
   1   7   7      833.11      827.69     15.10 o 
   3   7   7      494.99      475.57     11.20 o 
   5   7   7     2166.58     2155.02     29.83 o 
   7   7   7     1757.27     1776.27     25.94 o 
   9   7   7      800.23      825.83     15.69 o 
  11   7   7      898.23      905.35     16.44 o 
  13   7   7      478.81      541.69     14.80 o 
   0   8   7     1201.82     1134.50     26.87 o 
   2   8   7       23.95       17.29      4.38 o 
   4   8   7      210.68      231.82      8.51 o 
   6   8   7      923.12      868.82     16.19 o 
   8   8   7      714.53      694.44     14.36 o 
  10   8   7     1321.70     1269.19     20.94 o 
   1   9   7      814.53      840.71     15.95 o 
   3   9   7      118.99      125.20      7.31 o 
   5   9   7      665.77      670.15     14.23 o 
   2   0   8      750.42      737.48     24.36 o 
   4   0   8      407.06      396.38     13.03 o 
   6   0   8      231.95      227.12     10.26 o 
   8   0   8     1117.70     1123.40     24.77 o 
  10   0   8     4117.72     4017.79     87.68 o 
  12   0   8      588.79      600.41     16.87 o 
  14   0   8     1068.00     1008.31     34.10 o 
  16   0   8       65.49       75.01     10.72 o 
   1   1   8      294.59      279.24      8.08 o 
   3   1   8      819.18      830.45     16.04 o 
   5   1   8     3241.55     3377.03     56.80 o 
   7   1   8     2543.46     2553.79     45.78 o 
   9   1   8      678.07      680.88     12.65 o 
  11   1   8      527.29      551.39     11.44 o 
  13   1   8     1353.27     1299.86     23.43 o 
  15   1   8     1050.81     1067.42     25.14 o 
   0   2   8       38.89       37.14      8.77 o 
   2   2   8      799.11      784.07     13.96 o 
   4   2   8     1717.55     1709.43     27.32 o 
   6   2   8     1042.36     1057.29     19.46 o 
   8   2   8     1448.35     1379.48     29.60 o 
  10   2   8      459.32      446.74     15.16 o 
  12   2   8      175.58      154.41      9.97 o 
  14   2   8      257.85      265.62      9.93 o 
   1   3   8      719.66      717.38     13.61 o 
   3   3   8      922.16      932.46     15.80 o 
   5   3   8      982.98      956.91     16.40 o 
   7   3   8      392.82      380.64     11.22 o 
   9   3   8     1021.18     1060.53     20.02 o 
  11   3   8      613.55      599.69     14.22 o 
  13   3   8      219.48      218.51     11.35 o 
  15   3   8      136.28      155.42     10.66 o 
   0   4   8     1967.75     1957.62     47.25 o 
   2   4   8      153.47      152.98      6.82 o 
   4   4   8     2059.80     2033.74     28.11 o 
   6   4   8     1437.42     1449.96     22.03 o 
   8   4   8      688.68      684.65     15.73 o 
  10   4   8     1003.70     1041.75     20.23 o 
  12   4   8      375.49      379.74     11.78 o 
  14   4   8      319.28      335.45     11.61 o 
   1   5   8      720.86      715.68     13.88 o 
   3   5   8      579.14      564.09     12.41 o 
   5   5   8      342.98      347.09      9.86 o 
   7   5   8      286.31      268.40      8.75 o 
   9   5   8      142.83      164.83      8.16 o 
  11   5   8      874.48      873.75     18.73 o 
   0   6   8      379.58      418.73     15.49 o 
   2   6   8      550.90      560.04     12.54 o 
   4   6   8      148.18      173.07      7.66 o 
   6   6   8      815.21      797.35     15.22 o 
   8   6   8      159.73      161.67      7.77 o 
  10   6   8      225.64      225.22      8.75 o 
   1   7   8     1021.67     1078.13     18.63 o 
   3   7   8      591.88      549.56     12.66 o 
   5   7   8      498.06      475.10     11.93 o 
   3   1   9      667.12      663.44     28.25 o 
   5   1   9     1285.70     1318.11     41.89 o 
   7   1   9       62.85       73.29     11.20 o 
   9   1   9     1159.85     1201.16     31.66 o 
   0   2   9     2082.35     2134.51     59.43 o 
   2   2   9      290.46      307.37     12.87 o 
   4   2   9      168.46      200.99     11.23 o 
   6   2   9     1097.10     1125.21     31.66 o 
   8   2   9      153.26      179.06     10.96 o 
   1   3   9      744.08      748.09     14.69 o 
   3   3   9     1670.75     1667.86     24.32 o 
   5   3   9      593.66      588.36     18.25 o 
   7   3   9     1312.14     1349.52     30.29 o 
   0   4   9      680.66      733.58     20.63 o 
   2   4   9     1765.93     1704.00     25.18 o 
   4   4   9      261.03      248.79      8.75 o 
                                                 
